# Supplementary material for: 1-Hydroxy-4-aza-1-azoniabicyclo[2.2.2]octane picrate
Source: Acta Crystallogr Sect E Struct Rep Online. 2010 Jun 23;66(Pt 7):o1764. doi: 10.1107/S1600536810023597 (PMC3006718; doi:10.1107/S1600536810023597)
Supplement: Supplementary file 2 [file e-66-o1764-Isup2.hkl]

# 
# h,k,l, Fc-squared, Fo-squared, sigma(Fo-squared) and status flag 
# 
data_I
_shelx_title ' a in P2(1)/c' 
_shelx_refln_list_code          4 
_shelx_F_calc_maximum      280.47 
_exptl_crystal_F_000       744.00 
_reflns_d_resolution_high  0.7700 
 
loop_ 
 _symmetry_equiv_pos_as_xyz 
 'x, y, z' 
 '-x, y+1/2, -z+1/2' 
 '-x, -y, -z' 
 'x, -y-1/2, z-1/2' 
 
_cell_length_a    11.5215 
_cell_length_b    19.2300 
_cell_length_c     6.9921 
_cell_angle_alpha  90.000 
_cell_angle_beta   98.731 
_cell_angle_gamma  90.000 
 
_shelx_F_squared_multiplier     1.000 
 
loop_ 
 _refln_index_h 
 _refln_index_k 
 _refln_index_l 
 _refln_F_squared_calc 
 _refln_F_squared_meas 
 _refln_F_squared_sigma 
 _refln_observed_status 
   2   0   0      962.32      811.45     17.35 o 
   3   0   0      178.99      235.80      6.50 o 
   4   0   0       41.01       40.59      1.29 o 
   5   0   0     1486.83     1464.15     40.87 o 
   6   0   0       30.03       32.10      2.57 o 
   7   0   0      969.69      917.10     63.45 o 
   8   0   0      559.06      549.16     48.14 o 
   9   0   0      591.11      563.06     35.11 o 
  10   0   0     2683.19     2677.43    127.44 o 
  11   0   0      126.94      133.29     13.78 o 
  12   0   0      194.47      206.51     19.42 o 
  13   0   0       36.47       43.89     10.39 o 
  14   0   0        6.53       18.40     11.97 o 
   2   1   0      125.88      148.95      3.85 o 
   3   1   0     1465.00     1493.61     21.34 o 
   4   1   0        3.46        5.00      0.81 o 
   5   1   0       19.59       15.71      2.28 o 
   6   1   0       75.92       77.47      3.55 o 
   7   1   0        0.54        2.53      2.08 o 
   8   1   0      571.65      531.55     24.57 o 
   9   1   0      912.18      958.39     33.95 o 
  10   1   0      376.93      373.76     18.37 o 
  11   1   0      476.23      465.32     21.15 o 
  12   1   0       32.27       35.89      6.50 o 
  13   1   0        9.76       43.04     18.04 o 
  14   1   0        1.12        9.51      7.31 o 
   2   2   0     4209.10     3812.18     47.09 o 
   3   2   0      534.20      500.38     11.98 o 
   4   2   0       23.11       35.74      2.11 o 
   5   2   0       51.10       69.14      3.24 o 
   6   2   0      639.82      753.96     16.18 o 
   7   2   0       17.20       19.65      2.30 o 
   8   2   0       32.77       39.31      4.58 o 
   9   2   0      647.38      604.34     22.67 o 
  10   2   0      593.45      568.67     23.64 o 
  11   2   0       22.82       32.40      5.97 o 
  12   2   0        3.45        4.50      5.28 o 
  13   2   0        3.99       15.40      8.77 o 
  14   2   0        7.10       13.88      7.47 o 
   1   3   0     6662.58     6133.54     53.18 o 
   2   3   0     4399.81     3924.13     33.68 o 
   3   3   0       78.12       94.18      2.05 o 
   4   3   0      377.80      391.00      8.14 o 
   5   3   0     1913.43     1962.94     37.52 o 
   6   3   0      176.10      139.04      4.88 o 
   7   3   0       59.69       52.78      3.77 o 
   8   3   0        0.72        2.67      1.98 o 
   9   3   0        0.48        7.22      4.37 o 
  10   3   0       49.16       43.65      6.70 o 
  11   3   0       66.44       74.59      8.35 o 
  12   3   0        0.51        5.67      5.03 o 
  13   3   0       20.07       21.70      6.72 o 
  14   3   0       53.10       78.57     10.46 o 
   0   4   0      492.79      453.82      8.79 o 
   1   4   0        0.39       -0.65      0.65 o 
   2   4   0     1474.35     1397.28     40.03 o 
   3   4   0     1639.35     1580.80     22.42 o 
   4   4   0     1229.77     1155.64     27.76 o 
   5   4   0    17713.68    18473.16    344.05 o 
   6   4   0        0.01        6.84      4.39 o 
   7   4   0        7.80       12.58      3.95 o 
   8   4   0       89.72       94.31      5.44 o 
   9   4   0        0.00        2.44      3.59 o 
  10   4   0      353.45      314.09     15.38 o 
  11   4   0       93.98       98.41      9.74 o 
  12   4   0       43.39       47.10      7.56 o 
  13   4   0       12.99       20.95     11.10 o 
  14   4   0       30.49       40.64     10.66 o 
   1   5   0      434.48      411.83      4.90 o 
   2   5   0     3046.31     3010.95     32.71 o 
   3   5   0     5918.55     5641.37     73.01 o 
   4   5   0      630.76      706.46     12.22 o 
   5   5   0      493.41      505.48      8.11 o 
   6   5   0     1194.89     1277.99     28.90 o 
   7   5   0       51.78       70.16      4.64 o 
   8   5   0      320.10      357.73     11.68 o 
   9   5   0        4.22        4.28      2.61 o 
  10   5   0      182.30      164.90      8.53 o 
  11   5   0      284.62      252.10     16.21 o 
  12   5   0       13.16       19.19      5.58 o 
  13   5   0        4.35        3.12      8.26 o 
  14   5   0        0.00        5.36      5.59 o 
   0   6   0        0.01        4.18      3.15 o 
   1   6   0       22.18       28.97      1.45 o 
   2   6   0      199.65      228.78      5.27 o 
   3   6   0     1129.25     1047.06     23.58 o 
   4   6   0     1317.59     1446.52     35.61 o 
   5   6   0      769.44      817.45     15.31 o 
   6   6   0      189.61      207.31      7.19 o 
   7   6   0      731.87      731.75     20.06 o 
   8   6   0        8.18        6.13      2.70 o 
   9   6   0       43.65       56.91      5.19 o 
  10   6   0       60.68       59.11      6.81 o 
  11   6   0       48.58       50.75      7.57 o 
  12   6   0        4.35       14.72      7.10 o 
  13   6   0        3.58        8.26      5.21 o 
  14   6   0        1.84       -1.58      7.45 o 
   1   7   0     5656.10     5127.28     57.57 o 
   2   7   0       85.59       81.52      5.02 o 
   3   7   0       20.04       37.38      2.37 o 
   4   7   0        0.45        0.31      1.55 o 
   5   7   0      166.26      152.54      5.25 o 
   6   7   0      265.85      286.74      7.09 o 
   7   7   0      207.11      197.24      7.65 o 
   8   7   0      163.12      155.00      7.37 o 
   9   7   0        0.31        3.29      3.30 o 
  10   7   0       38.58       33.66      4.67 o 
  11   7   0        6.61        2.08     10.22 o 
  12   7   0        2.22        7.53      5.15 o 
  13   7   0        0.28        3.35      5.35 o 
  14   7   0        3.11        7.74      7.48 o 
   0   8   0      219.10      271.65      6.53 o 
   1   8   0      456.15      485.01      6.90 o 
   2   8   0       93.15       77.25      3.57 o 
   3   8   0       42.19       60.96      2.86 o 
   4   8   0      204.93      196.53      4.73 o 
   5   8   0       46.43       60.85      2.57 o 
   6   8   0      206.28      182.37     10.76 o 
   7   8   0        6.57        5.85      4.00 o 
   8   8   0       28.91       25.93      3.83 o 
   9   8   0        0.04        3.17      3.35 o 
  10   8   0        8.27        5.41      3.47 o 
  11   8   0       22.53       23.99      5.04 o 
  12   8   0        2.32       -4.19      4.19 o 
  13   8   0        3.94        7.01      6.93 o 
  14   8   0        1.30       -0.25      6.52 o 
   1   9   0        0.20        1.07      0.85 o 
   2   9   0     2138.75     2109.70     40.51 o 
   3   9   0      380.08      365.95     10.07 o 
   4   9   0      443.00      471.82     10.59 o 
   5   9   0      103.36      100.51      4.14 o 
   6   9   0      171.99      159.86      4.82 o 
   7   9   0      251.60      242.41     13.28 o 
   8   9   0       99.56       85.42     12.18 o 
   9   9   0       30.97       38.63      4.90 o 
  10   9   0        6.98       15.96      4.32 o 
  11   9   0       20.09       31.11      8.25 o 
  12   9   0        0.23        3.20      5.50 o 
  13   9   0       19.23       14.72      8.04 o 
   0  10   0     1320.48     1394.97     29.75 o 
   1  10   0      578.19      557.84      8.71 o 
   2  10   0      167.49      168.13      5.51 o 
   3  10   0      219.46      230.61      7.77 o 
   4  10   0       10.97       12.90      1.88 o 
   5  10   0       38.66       37.23      2.64 o 
   6  10   0      228.45      199.52      9.88 o 
   7  10   0       62.91       62.11      4.39 o 
   8  10   0      211.73      230.67     12.19 o 
   9  10   0      179.28      138.75     14.69 o 
  10  10   0       39.14       35.11      4.89 o 
  11  10   0       28.70       19.45      5.84 o 
  12  10   0        4.03       -3.51      6.52 o 
  13  10   0        0.00        8.03      7.91 o 
   1  11   0     1311.49     1310.09     33.34 o 
   2  11   0      245.38      232.62      7.21 o 
   3  11   0        8.81        9.44      2.41 o 
   4  11   0       83.77       72.49      4.38 o 
   5  11   0      424.57      366.90     12.48 o 
   6  11   0       13.83       10.68      3.33 o 
   7  11   0      158.52      146.76      6.69 o 
   8  11   0        0.08        2.05      2.40 o 
   9  11   0       66.04       58.25      5.21 o 
  10  11   0      142.98      137.28     11.61 o 
  11  11   0        1.10        0.67      4.80 o 
  12  11   0        5.91        2.05      7.42 o 
  13  11   0        0.93       -7.73      7.73 o 
   0  12   0     1210.91     1169.62     28.13 o 
   1  12   0      194.55      169.24      3.78 o 
   2  12   0      230.17      265.91      8.42 o 
   3  12   0       47.36       43.46      5.27 o 
   4  12   0      447.06      399.17     14.23 o 
   5  12   0      271.43      263.84     12.28 o 
   6  12   0      123.56      105.55      5.87 o 
   7  12   0       96.90      104.97      8.56 o 
   8  12   0      241.02      239.13     13.54 o 
   9  12   0       14.81       23.13      9.33 o 
  10  12   0       11.91       18.57      6.34 o 
  11  12   0        0.62        2.07      4.72 o 
  12  12   0       83.54      145.93     41.25 o 
   1  13   0       52.45       55.04      3.61 o 
   2  13   0        0.01        3.97      3.05 o 
   3  13   0      294.44      271.69      9.55 o 
   4  13   0      323.48      302.49     11.04 o 
   5  13   0       10.96       14.25      6.89 o 
   6  13   0      126.08      122.85      6.98 o 
   7  13   0        5.90       17.71      7.87 o 
   8  13   0        0.98        5.92      4.22 o 
   9  13   0        6.21       -0.65      3.84 o 
  10  13   0        5.13        6.46      5.08 o 
  11  13   0        0.08        5.53      6.53 o 
  12  13   0       19.56       15.15     10.88 o 
   0  14   0       20.07       18.71      3.94 o 
   1  14   0        0.16        0.10      2.33 o 
   2  14   0       51.29       53.29      4.06 o 
   3  14   0       56.69       56.39      4.70 o 
   4  14   0      244.20      222.48     10.65 o 
   5  14   0      910.54      898.71     28.04 o 
   6  14   0      296.64      289.92     14.53 o 
   7  14   0       28.67       40.68      5.68 o 
   8  14   0        5.92        8.52      5.09 o 
   9  14   0        1.12       17.23      7.91 o 
  10  14   0       13.11       13.31      5.71 o 
  11  14   0        1.03        1.17      5.07 o 
  12  14   0        7.26        1.10      6.56 o 
   1  15   0       51.99       54.01      3.67 o 
   2  15   0      216.27      208.26      8.41 o 
   3  15   0       20.77       24.18      3.50 o 
   4  15   0     1361.94     1351.03     38.73 o 
   5  15   0      222.09      206.12     10.58 o 
   6  15   0      407.04      396.64     19.63 o 
   7  15   0        2.92        7.21      4.25 o 
   8  15   0       32.96       43.82      6.96 o 
   9  15   0        1.31        1.76      4.94 o 
  10  15   0       17.00       21.84      6.34 o 
  11  15   0        0.37        7.12      9.35 o 
   0  16   0        3.56       -1.91      4.08 o 
   1  16   0      235.50      211.60      8.14 o 
   2  16   0        6.26        0.17      2.66 o 
   3  16   0      479.42      425.86     14.94 o 
   4  16   0        6.62       11.94      3.37 o 
   5  16   0       54.77       55.56      5.43 o 
   6  16   0        0.02       -0.21      2.81 o 
   7  16   0       76.67       66.29      7.91 o 
   8  16   0        0.00        4.28      4.44 o 
   9  16   0       71.34       72.75     10.06 o 
  10  16   0       14.82       31.43      7.77 o 
  11  16   0        0.17       16.62      9.19 o 
   1  17   0       35.00       40.82      5.91 o 
   2  17   0       24.93       23.20      3.28 o 
   3  17   0       96.95       90.06      6.07 o 
   4  17   0       52.33       46.82      5.02 o 
   5  17   0      104.77      112.68      9.17 o 
   6  17   0        2.14        2.38      3.18 o 
   7  17   0       80.66       78.02      8.87 o 
   8  17   0        0.20       -0.08      4.05 o 
   9  17   0        7.57       14.02      6.62 o 
  10  17   0        3.55        2.05      5.62 o 
   0  18   0      101.16       81.79     12.26 o 
   1  18   0        0.16        6.65      3.82 o 
   2  18   0       11.64       22.62      5.22 o 
   3  18   0        4.85        8.05      3.28 o 
   4  18   0      114.72       96.56      6.81 o 
   5  18   0       34.59       42.34      5.82 o 
   6  18   0       21.67       25.56      5.37 o 
   7  18   0       19.07       14.67      5.65 o 
   8  18   0       13.91       15.65      6.58 o 
   9  18   0        7.20       11.39      6.41 o 
  10  18   0       32.59       35.36      8.36 o 
   1  19   0      276.52      254.89     14.99 o 
   2  19   0       62.74       54.37      7.49 o 
   3  19   0       26.25       28.38      5.87 o 
   4  19   0        6.30       13.51      4.03 o 
   5  19   0        4.36        6.30      3.75 o 
   6  19   0       41.20       47.67      7.60 o 
   7  19   0       76.66       84.73      9.49 o 
   8  19   0        0.16       -5.44      5.44 o 
   9  19   0       23.46       22.50      8.06 o 
   0  20   0      145.79      130.06     16.06 o 
   1  20   0       27.35       27.12      5.93 o 
   2  20   0       12.60        9.42      4.65 o 
   3  20   0       38.28       64.22      8.07 o 
   4  20   0       56.51       59.69      7.97 o 
   5  20   0       52.57       51.19      7.67 o 
   6  20   0       20.55       21.80      9.24 o 
   7  20   0        0.01        0.38      6.32 o 
   8  20   0        0.93       -0.53      5.79 o 
   1  21   0        0.01        5.21      5.01 o 
   2  21   0       16.15       16.85      6.19 o 
   3  21   0        6.08       16.84      5.91 o 
   4  21   0       35.86       39.03      7.64 o 
   5  21   0       16.92       14.19      6.42 o 
   6  21   0        0.91       -0.38      5.35 o 
   7  21   0        1.63       10.66      8.63 o 
   8  21   0       15.98       -7.78     12.31 o 
   0  22   0        0.49       -4.27      6.39 o 
   1  22   0       13.18       10.03      5.39 o 
   2  22   0        1.07        4.49      6.47 o 
   3  22   0       19.27       31.35      7.33 o 
   4  22   0       24.47       21.15      7.57 o 
   5  22   0      100.57      110.38     15.11 o 
   6  22   0        0.08       -7.03      7.03 o 
   1  23   0        9.12        2.43      4.52 o 
   2  23   0        1.17        3.99      4.88 o 
   3  23   0        8.27        1.80      5.04 o 
   4  23   0        7.12        7.06      6.16 o 
   5  23   0        0.69        1.59      7.07 o 
   0  24   0        9.38        9.07     10.27 o 
   1  24   0        4.03        0.91      5.06 o 
   2  24   0       12.36       17.80      8.78 o 
   3  24   0        6.36        3.85      6.17 o 
   4  24   0       69.93       83.43     22.69 o 
 -14   1   1       12.01       24.57      7.52 o 
 -13   1   1       10.95        9.28      6.04 o 
 -12   1   1        7.93       10.33      7.25 o 
 -11   1   1       21.39       22.53      5.08 o 
 -10   1   1       21.12       32.82      5.63 o 
  -9   1   1      132.82      129.09      5.71 o 
  -8   1   1       96.94       75.65      5.31 o 
  -7   1   1      494.57      457.98     14.65 o 
  -6   1   1      298.73      285.15      6.04 o 
  -5   1   1      398.96      388.64      7.06 o 
  -4   1   1     1166.03     1139.52     16.46 o 
  -3   1   1        4.25        3.88      1.06 o 
  -2   1   1     3872.97     3884.67     58.51 o 
  -1   1   1      969.83      825.79     21.16 o 
   0   1   1      149.11      137.15      2.13 o 
   1   1   1      984.24      871.25     16.70 o 
   2   1   1     2169.88     2325.73     74.42 o 
   3   1   1      395.09      412.52     11.66 o 
   4   1   1       59.35       61.05      3.42 o 
   5   1   1      295.06      302.99      9.57 o 
   6   1   1      190.40      179.27      3.85 o 
   7   1   1       12.26        7.73      2.03 o 
   8   1   1      351.30      329.82     11.29 o 
   9   1   1       11.13       26.41      4.79 o 
  10   1   1       25.23       23.24      5.76 o 
  11   1   1       49.46       49.62      6.81 o 
  12   1   1       13.62       17.23      6.02 o 
  13   1   1        6.74       13.55      8.06 o 
  14   1   1       14.78       28.68      9.31 o 
 -14   2   1      149.46      202.86     17.89 o 
 -13   2   1        6.05        9.19      5.61 o 
 -12   2   1        9.63       23.69      5.74 o 
 -11   2   1      108.16      101.15      9.54 o 
 -10   2   1       16.71       23.65      6.32 o 
  -9   2   1      962.48      963.81     37.07 o 
  -8   2   1        7.11        1.78      5.59 o 
  -7   2   1     1761.18     1704.73     36.85 o 
  -6   2   1        3.64        5.23      1.27 o 
  -5   2   1        9.86       22.14      2.96 o 
  -4   2   1     2476.94     2498.24     34.44 o 
  -3   2   1     1633.27     1616.93     22.79 o 
  -2   2   1    11709.07    11003.94    280.81 o 
  -1   2   1     1667.51     1593.20     41.85 o 
   0   2   1    12699.95    12484.55     94.08 o 
   1   2   1       60.09       58.97      2.11 o 
   2   2   1     7588.22     7487.91     95.61 o 
   3   2   1     4743.06     4910.39    103.79 o 
   4   2   1     1462.73     1554.07     28.24 o 
   5   2   1      192.46      191.84      5.06 o 
   6   2   1      224.90      238.42      7.65 o 
   7   2   1      366.91      352.24     10.09 o 
   8   2   1       18.04       19.87      2.47 o 
   9   2   1      483.80      472.33     19.72 o 
  10   2   1       16.03       11.69      7.63 o 
  11   2   1      187.24      187.99     12.86 o 
  12   2   1        4.37       12.56      5.71 o 
  13   2   1        2.29       15.61      8.09 o 
  14   2   1       40.95      114.68     21.04 o 
 -14   3   1        8.76       11.91      6.74 o 
 -13   3   1        4.91       10.24      7.24 o 
 -12   3   1       66.99       62.45      8.60 o 
 -11   3   1      299.32      281.81     15.89 o 
 -10   3   1      319.25      300.89     21.47 o 
  -9   3   1      296.99      285.20     11.41 o 
  -8   3   1        6.76        8.89      2.41 o 
  -7   3   1      254.33      258.86      6.71 o 
  -6   3   1       64.82       67.47      4.30 o 
  -5   3   1     1953.34     2040.42     30.45 o 
  -4   3   1     1126.38     1046.49     16.38 o 
  -3   3   1      672.83      705.17     11.33 o 
  -2   3   1        2.46        2.39      1.39 o 
  -1   3   1      567.69      458.96      8.67 o 
   0   3   1       45.30       44.04      1.36 o 
   1   3   1      244.03      254.87      9.39 o 
   2   3   1        4.43        4.86      1.11 o 
   3   3   1       51.74       45.55      4.20 o 
   4   3   1     1118.53     1136.22     16.35 o 
   5   3   1      908.93      975.39     33.12 o 
   6   3   1      730.48      763.16     18.53 o 
   7   3   1      137.73      149.63      6.49 o 
   8   3   1       59.08       58.01      4.16 o 
   9   3   1      149.66      144.66      9.99 o 
  10   3   1      428.42      416.89     19.29 o 
  11   3   1       44.01       47.98      7.52 o 
  12   3   1        0.56        4.18      4.78 o 
  13   3   1       20.52        9.79      9.09 o 
  14   3   1       22.94       18.28     13.33 o 
 -14   4   1       34.41       48.86      8.85 o 
 -13   4   1       14.05       19.22      6.50 o 
 -12   4   1      182.63      166.89     12.58 o 
 -11   4   1      115.07      135.26     11.44 o 
 -10   4   1      108.49      115.11     14.89 o 
  -9   4   1       58.67       61.56      5.57 o 
  -8   4   1      246.19      211.37      8.16 o 
  -7   4   1      131.35      137.36      3.55 o 
  -6   4   1       43.34       55.24      3.51 o 
  -5   4   1      347.58      380.78     11.01 o 
  -4   4   1      365.58      329.22      6.95 o 
  -3   4   1     2383.00     2388.46     47.22 o 
  -2   4   1      739.76      669.05     11.57 o 
  -1   4   1       65.31       57.53      3.20 o 
   0   4   1    27736.28    27696.62    313.83 o 
   1   4   1       43.93       60.26      3.02 o 
   2   4   1     2297.15     2240.15     47.29 o 
   3   4   1      766.93      765.87     11.76 o 
   4   4   1       16.02       17.22      1.37 o 
   5   4   1     1439.70     1545.58     30.14 o 
   6   4   1      119.23      121.71      5.31 o 
   7   4   1       60.24       69.70      4.40 o 
   8   4   1      180.51      165.95     15.59 o 
   9   4   1      325.93      313.23     11.88 o 
  10   4   1       51.19       56.97      6.93 o 
  11   4   1        9.63        9.76      5.11 o 
  12   4   1      142.57      142.30     12.89 o 
  13   4   1        0.18       -5.88      5.88 o 
  14   4   1        6.23        5.66      8.28 o 
 -14   5   1       64.78       72.37     10.44 o 
 -13   5   1       15.67       14.46      6.09 o 
 -12   5   1        5.99        8.75      4.93 o 
 -11   5   1        3.49        5.52      4.31 o 
 -10   5   1       93.79       95.99      6.52 o 
  -9   5   1       99.20       91.68      5.91 o 
  -8   5   1      107.05      108.25      6.01 o 
  -7   5   1      194.56      179.75     11.73 o 
  -6   5   1      137.44      137.86      4.08 o 
  -5   5   1       96.12      112.23      3.95 o 
  -4   5   1     1430.27     1405.13     22.88 o 
  -3   5   1      474.32      544.37      8.82 o 
  -2   5   1      172.67      177.87      3.71 o 
  -1   5   1      156.80      158.15      2.80 o 
   0   5   1       15.29       15.94      1.62 o 
   1   5   1      145.52      133.26      5.73 o 
   2   5   1       15.13       15.89      3.35 o 
   3   5   1      313.95      366.80      7.05 o 
   4   5   1      868.83      852.55     15.13 o 
   5   5   1       99.45       87.40      3.47 o 
   6   5   1        3.81        7.95      4.35 o 
   7   5   1       51.62       59.71      4.22 o 
   8   5   1       53.76       61.53      4.83 o 
   9   5   1       39.23       35.63      5.51 o 
  10   5   1      146.21      160.61     10.13 o 
  11   5   1       15.44        8.15      5.76 o 
  12   5   1        0.18        6.40      5.61 o 
  13   5   1        3.07        8.70      5.66 o 
  14   5   1       23.28       27.70      8.73 o 
 -14   6   1        9.30        5.76      6.20 o 
 -13   6   1        0.69       -5.47      5.47 o 
 -12   6   1       10.29       28.47      6.98 o 
 -11   6   1        5.43        9.19      3.71 o 
 -10   6   1        4.50        8.88      3.42 o 
  -9   6   1      122.83      118.95      6.80 o 
  -8   6   1       61.22       63.15      4.73 o 
  -7   6   1       47.16       47.36      3.63 o 
  -6   6   1       44.70       43.51      3.94 o 
  -5   6   1     1280.34     1408.33     37.93 o 
  -4   6   1      355.69      377.35      7.46 o 
  -3   6   1      348.54      373.20      6.45 o 
  -2   6   1      274.95      298.60      4.57 o 
  -1   6   1       57.63       51.52      1.84 o 
   0   6   1        1.67        4.26      2.04 o 
   1   6   1       10.12       12.06      1.16 o 
   2   6   1      170.70      189.60      4.24 o 
   3   6   1       75.77       72.58      5.65 o 
   4   6   1      127.37      152.55      4.13 o 
   5   6   1      542.95      618.68     11.90 o 
   6   6   1        6.48       14.41      4.16 o 
   7   6   1       58.55       62.87      4.28 o 
   8   6   1      121.32      127.96      7.15 o 
   9   6   1       97.20       90.07      6.18 o 
  10   6   1        0.05        4.44      5.06 o 
  11   6   1        1.79        7.61      4.86 o 
  12   6   1        1.54       -1.48      5.02 o 
  13   6   1        0.23        9.90      8.29 o 
  14   6   1        8.45       10.33      8.73 o 
 -14   7   1       27.53       33.73     14.59 o 
 -13   7   1       68.50       67.07      9.21 o 
 -12   7   1       15.86       10.37      5.69 o 
 -11   7   1       86.33       81.49      6.86 o 
 -10   7   1       12.38       14.01      4.06 o 
  -9   7   1        9.46       10.88      3.29 o 
  -8   7   1      142.71      147.92      7.11 o 
  -7   7   1       98.06       84.37      5.92 o 
  -6   7   1      792.33      862.87     19.48 o 
  -5   7   1      343.62      351.58      7.60 o 
  -4   7   1     1076.99     1178.06     19.79 o 
  -3   7   1        2.39        1.54      0.72 o 
  -2   7   1     2143.85     2184.57     39.50 o 
  -1   7   1      471.17      468.05      6.43 o 
   0   7   1      100.65      100.40      2.54 o 
   1   7   1       95.38      100.82      2.87 o 
   2   7   1     1563.96     1611.47     25.51 o 
   3   7   1        2.73        2.79      2.14 o 
   4   7   1      629.00      659.82     15.03 o 
   5   7   1      556.48      551.00     11.55 o 
   6   7   1      284.98      328.10      8.98 o 
   7   7   1      211.87      195.77      8.16 o 
   8   7   1        0.00        0.52      2.79 o 
   9   7   1        8.39       11.94      3.38 o 
  10   7   1        6.90        2.73      3.03 o 
  11   7   1       77.47       68.05      8.47 o 
  12   7   1        6.34        2.00      4.45 o 
  13   7   1       28.92       30.95      8.10 o 
 -14   8   1        0.39        4.99      7.17 o 
 -13   8   1        4.92        6.17      8.17 o 
 -12   8   1       33.44       56.08      8.49 o 
 -11   8   1       47.61       48.01      5.73 o 
 -10   8   1      498.37      424.56     16.77 o 
  -9   8   1       61.64       69.32      5.71 o 
  -8   8   1      191.77      173.10     11.82 o 
  -7   8   1      211.16      182.29     11.23 o 
  -6   8   1      313.59      318.04      8.02 o 
  -5   8   1      827.27      781.25     15.11 o 
  -4   8   1      442.30      468.82     13.62 o 
  -3   8   1      957.45     1041.40     23.09 o 
  -2   8   1       61.68       60.96      3.30 o 
  -1   8   1      842.16      808.20     10.58 o 
   0   8   1     8299.58     8845.43    126.48 o 
   1   8   1       20.12       29.22      2.65 o 
   2   8   1      153.89      128.44      3.64 o 
   3   8   1      487.62      524.40     15.61 o 
   4   8   1      981.17     1020.19     22.51 o 
   5   8   1      465.60      446.69     12.55 o 
   6   8   1        7.95       11.24      2.11 o 
   7   8   1      524.54      525.18     16.58 o 
   8   8   1       45.03       47.96      4.66 o 
   9   8   1       65.81       63.77      8.45 o 
  10   8   1      151.39      120.59      8.18 o 
  11   8   1        8.11        1.89      4.65 o 
  12   8   1        3.88        8.54      5.85 o 
  13   8   1       11.31       28.49      9.54 o 
 -13   9   1        0.07        6.98      7.18 o 
 -12   9   1       15.95       11.64      7.40 o 
 -11   9   1       26.25       31.14      5.73 o 
 -10   9   1       17.05       12.59      4.06 o 
  -9   9   1      152.06      125.63     11.93 o 
  -8   9   1        4.00        1.97      2.49 o 
  -7   9   1       90.81       78.45      5.63 o 
  -6   9   1        4.05        2.08      1.33 o 
  -5   9   1        0.48        1.17      1.46 o 
  -4   9   1        7.92       11.56      1.15 o 
  -3   9   1      154.61      176.38      5.99 o 
  -2   9   1        4.10       15.55      2.57 o 
  -1   9   1     2482.78     2623.38     82.67 o 
   0   9   1       17.64       19.01      1.99 o 
   1   9   1     4042.12     4429.38     70.84 o 
   2   9   1      434.50      500.58      9.94 o 
   3   9   1      292.77      294.90      6.83 o 
   4   9   1        0.00       -1.25      1.25 o 
   5   9   1       39.12       40.28      4.87 o 
   6   9   1       59.89       61.15      4.89 o 
   7   9   1       84.83       85.85      5.68 o 
   8   9   1       41.82       31.73      4.49 o 
   9   9   1       55.49       64.64      5.99 o 
  10   9   1        1.41        9.81      4.48 o 
  11   9   1       30.58       38.96      7.75 o 
  12   9   1       41.01       37.70      7.53 o 
  13   9   1        0.78       19.42     13.39 o 
 -13  10   1        5.36        6.18      8.40 o 
 -12  10   1        0.08        7.59      7.85 o 
 -11  10   1       10.38        3.40      6.36 o 
 -10  10   1      256.49      211.96     13.94 o 
  -9  10   1       53.33       39.32      4.46 o 
  -8  10   1       69.56       55.93      4.70 o 
  -7  10   1        5.38        4.92      2.90 o 
  -6  10   1        5.93        7.81      2.80 o 
  -5  10   1      154.32      137.98      8.08 o 
  -4  10   1      543.01      528.16     14.40 o 
  -3  10   1      148.22      155.75      8.03 o 
  -2  10   1      450.17      428.81     11.16 o 
  -1  10   1      237.81      224.30      6.75 o 
   0  10   1     1663.79     1785.04     35.72 o 
   1  10   1      367.30      359.70      7.47 o 
   2  10   1      335.05      348.23      8.22 o 
   3  10   1      197.02      197.25      5.35 o 
   4  10   1      185.15      210.31      6.72 o 
   5  10   1        4.83        7.82      1.86 o 
   6  10   1       53.84       54.13      7.14 o 
   7  10   1        5.01        1.96      3.19 o 
   8  10   1       35.60       36.63      5.34 o 
   9  10   1        1.74       -0.97      2.88 o 
  10  10   1      156.08      122.06      9.39 o 
  11  10   1        1.28       -1.59      3.93 o 
  12  10   1       21.14       14.26      7.54 o 
  13  10   1       10.45        9.58     13.00 o 
 -13  11   1        2.68       -5.15      6.83 o 
 -12  11   1        0.01        5.56      6.63 o 
 -11  11   1        3.90        4.01      4.81 o 
 -10  11   1       85.14       84.83      9.04 o 
  -9  11   1        9.01       15.33      7.14 o 
  -8  11   1       15.73       18.59      4.53 o 
  -7  11   1      105.40      113.22      9.12 o 
  -6  11   1        0.21       12.98      3.45 o 
  -5  11   1       13.91       13.41      2.76 o 
  -4  11   1      120.46      128.96      5.95 o 
  -3  11   1       15.73       22.28      5.17 o 
  -2  11   1       32.88       28.73      3.22 o 
  -1  11   1       51.82       45.33      3.30 o 
   0  11   1       33.65       25.00      3.33 o 
   1  11   1       37.32       50.54      2.33 o 
   2  11   1        9.91       13.11      1.97 o 
   3  11   1        4.01        4.99      1.67 o 
   4  11   1       34.36       45.71      3.64 o 
   5  11   1      103.87      107.54      7.19 o 
   6  11   1       49.21       44.06      4.12 o 
   7  11   1       14.71       13.62      3.02 o 
   8  11   1       52.52       54.29      6.46 o 
   9  11   1       22.46       15.41      4.22 o 
  10  11   1       50.94       50.64      5.96 o 
  11  11   1       25.92       25.70     11.44 o 
  12  11   1        7.64        9.41      7.93 o 
 -13  12   1       29.90        9.61      7.95 o 
 -12  12   1       43.98       44.77     10.22 o 
 -11  12   1        0.25        8.37      5.38 o 
 -10  12   1       28.68       18.58      6.73 o 
  -9  12   1       21.65       18.68      5.42 o 
  -8  12   1       20.15       14.57      4.86 o 
  -7  12   1        3.70        2.92      3.42 o 
  -6  12   1      191.89      174.99      9.49 o 
  -5  12   1     1359.71     1286.44     35.07 o 
  -4  12   1       16.49       15.53      3.03 o 
  -3  12   1      277.68      253.76      8.72 o 
  -2  12   1       45.39       35.99      3.13 o 
  -1  12   1       28.43       27.79      2.85 o 
   0  12   1      614.10      610.72     11.80 o 
   1  12   1        2.10        0.75      2.29 o 
   2  12   1      120.74      104.34      5.03 o 
   3  12   1      101.53      101.96      5.78 o 
   4  12   1       85.38       74.39      4.02 o 
   5  12   1     1069.00     1017.66     26.39 o 
   6  12   1        0.47       -2.51      2.51 o 
   7  12   1        9.13        7.14      4.88 o 
   8  12   1        0.75        6.62      7.40 o 
   9  12   1       15.83       15.96      5.40 o 
  10  12   1       77.60       91.90      9.71 o 
  11  12   1        2.13        4.22      4.85 o 
  12  12   1       46.64       27.74     10.24 o 
 -12  13   1        6.41       16.60      8.44 o 
 -11  13   1        5.57        7.56      5.61 o 
 -10  13   1       70.09       74.79      9.32 o 
  -9  13   1        0.04       12.34      5.25 o 
  -8  13   1        0.64        1.96      3.95 o 
  -7  13   1      221.59      210.80      9.18 o 
  -6  13   1      798.83      730.87     27.31 o 
  -5  13   1       59.03       53.88      4.86 o 
  -4  13   1     1475.97     1424.20     37.95 o 
  -3  13   1        1.64        1.99      3.22 o 
  -2  13   1      217.45      214.83      8.15 o 
  -1  13   1       28.04       31.29      3.04 o 
   0  13   1        0.47        0.75      1.08 o 
   1  13   1        2.59        2.76      1.31 o 
   2  13   1      197.26      211.22      6.78 o 
   3  13   1       54.94       48.99      3.21 o 
   4  13   1      409.80      411.87     16.07 o 
   5  13   1      144.72      131.50     11.00 o 
   6  13   1      513.21      483.81     16.51 o 
   7  13   1      488.72      507.22     22.04 o 
   8  13   1        7.42       10.21      4.96 o 
   9  13   1       30.17       28.92     10.81 o 
  10  13   1       50.35       56.48      8.60 o 
  11  13   1       16.58       35.98     10.86 o 
  12  13   1        9.36       14.33      9.20 o 
 -12  14   1        1.00       10.16      9.07 o 
 -11  14   1        0.14        3.30      5.82 o 
 -10  14   1        2.80       33.18     21.22 o 
  -9  14   1        0.18       -2.51      4.76 o 
  -8  14   1       33.01       47.40      7.63 o 
  -7  14   1      156.38      144.56      8.23 o 
  -6  14   1      277.42      248.77     11.20 o 
  -5  14   1     1219.15     1210.03     36.03 o 
  -4  14   1      337.07      306.76     12.52 o 
  -3  14   1       61.27       65.12      4.91 o 
  -2  14   1        0.02       -2.32      2.32 o 
  -1  14   1       48.33       52.53      4.43 o 
   0  14   1       48.45       57.72      5.77 o 
   1  14   1       23.96       23.44      3.46 o 
   2  14   1        3.72        7.73      3.02 o 
   3  14   1       14.06       16.75      3.09 o 
   4  14   1       91.89       91.21      6.19 o 
   5  14   1      843.19      869.23     27.05 o 
   6  14   1      196.02      174.13     11.02 o 
   7  14   1       48.58       66.87      7.77 o 
   8  14   1        6.55       -0.08      3.66 o 
   9  14   1        0.71        4.04      5.00 o 
  10  14   1        0.86       -0.10      7.22 o 
  11  14   1        3.00        5.91      5.55 o 
 -11  15   1        5.94       15.72      8.99 o 
 -10  15   1       37.35       57.35      9.64 o 
  -9  15   1        2.72        8.09      5.05 o 
  -8  15   1       37.86       46.61      8.11 o 
  -7  15   1       73.47       78.79      7.72 o 
  -6  15   1       14.89       12.77      3.79 o 
  -5  15   1      159.97      159.19      8.75 o 
  -4  15   1       17.01       17.50      3.60 o 
  -3  15   1       68.49       68.37      5.47 o 
  -2  15   1      255.25      220.86      9.55 o 
  -1  15   1       10.75        9.62      3.08 o 
   0  15   1        9.29       10.54      5.60 o 
   1  15   1      118.79      118.95      6.04 o 
   2  15   1      266.80      244.49     11.68 o 
   3  15   1       14.13       22.04      4.06 o 
   4  15   1        2.75        6.32      3.02 o 
   5  15   1      298.34      278.65     12.17 o 
   6  15   1      142.20      135.51      9.62 o 
   7  15   1        6.74       13.40      5.30 o 
   8  15   1       10.34       21.49      5.80 o 
   9  15   1        2.43       -3.55      4.60 o 
  10  15   1        5.17       16.15      7.63 o 
  11  15   1       24.48       39.11     13.57 o 
 -11  16   1        0.13       -2.95      5.33 o 
 -10  16   1        8.56        0.20      4.60 o 
  -9  16   1       15.44       16.78      6.16 o 
  -8  16   1        0.62        8.83      5.28 o 
  -7  16   1       26.54       25.17      8.08 o 
  -6  16   1        0.10        1.85      4.39 o 
  -5  16   1      163.86      160.07      8.70 o 
  -4  16   1       62.06       54.32      5.74 o 
  -3  16   1       59.41       55.73      5.74 o 
  -2  16   1        2.39       -1.98      2.74 o 
  -1  16   1        0.57        0.37      1.83 o 
   0  16   1       75.86       70.68      7.59 o 
   1  16   1        5.56       10.36      4.22 o 
   2  16   1        0.30        2.17      3.29 o 
   3  16   1       87.53       79.39      5.77 o 
   4  16   1       18.34       30.77      4.56 o 
   5  16   1      264.63      256.09     12.45 o 
   6  16   1        2.76        8.58      3.52 o 
   7  16   1       19.70       29.10      6.24 o 
   8  16   1        0.54        3.14      4.83 o 
   9  16   1        0.02       -1.97      6.39 o 
  10  16   1        0.00       -6.16      6.16 o 
 -10  17   1       15.83       10.55      6.35 o 
  -9  17   1        6.70       11.60      6.26 o 
  -8  17   1       35.43       40.80      6.97 o 
  -7  17   1       10.88        8.67      5.21 o 
  -6  17   1       77.28       77.34      6.92 o 
  -5  17   1       63.70       51.30      6.14 o 
  -4  17   1       24.61       20.81      5.42 o 
  -3  17   1        0.97        4.95      2.95 o 
  -2  17   1        1.25        4.33      2.84 o 
  -1  17   1       48.47       46.75      7.03 o 
   0  17   1        2.25        3.92      4.36 o 
   1  17   1       43.61       37.40      5.30 o 
   2  17   1        0.62        5.21      4.39 o 
   3  17   1       10.51        9.92      3.22 o 
   4  17   1       48.72       39.83      5.35 o 
   5  17   1       50.14       45.43      5.76 o 
   6  17   1        0.31       -0.42      3.04 o 
   7  17   1        0.06        3.52      5.05 o 
   8  17   1        0.18        1.05      4.04 o 
   9  17   1       11.69       18.07      6.78 o 
  10  17   1       10.03       10.60      6.92 o 
 -10  18   1        4.40        3.62      6.30 o 
  -9  18   1       10.04       14.66      6.32 o 
  -8  18   1       75.68       83.17     10.36 o 
  -7  18   1       11.66       16.84     10.37 o 
  -6  18   1       45.48       38.54      5.86 o 
  -5  18   1       61.47       73.48      6.89 o 
  -4  18   1       39.25       45.47      5.37 o 
  -3  18   1        6.56       14.98      3.92 o 
  -2  18   1        5.62       10.67      3.45 o 
  -1  18   1       13.53        7.58      4.71 o 
   0  18   1       51.33       44.03      6.01 o 
   1  18   1       23.16       24.30      6.72 o 
   2  18   1       70.70       63.57      6.99 o 
   3  18   1       50.43       48.22      6.54 o 
   4  18   1       34.39       35.71      6.46 o 
   5  18   1       60.33       68.61      6.76 o 
   6  18   1       49.41       47.09      7.18 o 
   7  18   1       36.57       57.37      7.97 o 
   8  18   1       21.94       26.47      7.95 o 
   9  18   1        0.60        1.20      4.88 o 
  -9  19   1        7.93        6.75      6.77 o 
  -8  19   1        4.02        2.96      6.07 o 
  -7  19   1       17.88       16.88      5.77 o 
  -6  19   1        0.24        0.86      3.83 o 
  -5  19   1       23.93       19.57      4.65 o 
  -4  19   1        8.60        4.12      3.54 o 
  -3  19   1        6.61        0.56      2.93 o 
  -2  19   1       47.51       42.09      6.79 o 
  -1  19   1       26.69       18.80      5.43 o 
   0  19   1        3.97        6.50      4.41 o 
   1  19   1       37.12       37.55      6.58 o 
   2  19   1       68.37       60.26     11.55 o 
   3  19   1        2.32       -2.48      4.76 o 
   4  19   1       31.62       24.71      7.28 o 
   5  19   1        9.47        8.25      3.83 o 
   6  19   1        5.49       14.16      5.17 o 
   7  19   1        1.21        1.44      7.07 o 
   8  19   1        7.10        7.86      5.94 o 
   9  19   1       15.06       11.88      7.62 o 
  -8  20   1       10.45       15.89      7.54 o 
  -7  20   1        2.65       -0.62      4.48 o 
  -6  20   1       12.10        7.90      5.12 o 
  -5  20   1       17.46       12.86      5.60 o 
  -4  20   1       26.31       44.92      8.17 o 
  -3  20   1       48.58       57.42      8.22 o 
  -2  20   1       23.84       16.13      5.82 o 
  -1  20   1       17.12       16.75      5.35 o 
   0  20   1        5.53       14.50      6.65 o 
   1  20   1        4.43        9.99      8.71 o 
   2  20   1       14.33       20.36      6.32 o 
   3  20   1       36.81       32.13      6.44 o 
   4  20   1       17.47       32.04      6.77 o 
   5  20   1        8.98       11.22      5.55 o 
   6  20   1        9.32       14.58      9.85 o 
   7  20   1        4.83        2.30      6.70 o 
   8  20   1        7.83        7.41      7.87 o 
  -8  21   1        0.72       -3.24      6.89 o 
  -7  21   1        9.75       22.42     15.04 o 
  -6  21   1       16.05       40.18      9.52 o 
  -5  21   1        5.63        3.11      5.08 o 
  -4  21   1       14.10       11.42      5.53 o 
  -3  21   1       16.84       15.32      5.75 o 
  -2  21   1        0.02       -0.89      3.90 o 
  -1  21   1        0.24       -0.30      5.19 o 
   0  21   1        2.92        3.73      5.70 o 
   1  21   1        0.08       -2.11      4.38 o 
   2  21   1        1.01        0.69      3.87 o 
   3  21   1        1.92        4.65      4.65 o 
   4  21   1        3.29       16.05      6.19 o 
   5  21   1        0.68        4.20      6.12 o 
   6  21   1        8.26       -4.14      8.22 o 
   7  21   1        0.57        8.35     10.30 o 
  -7  22   1        2.41       -1.48     12.16 o 
  -6  22   1       20.60       17.99      9.27 o 
  -5  22   1       10.50       25.38      8.22 o 
  -4  22   1       71.73       70.36      8.90 o 
  -3  22   1       35.12       44.14      8.55 o 
  -2  22   1        1.49        4.98      5.39 o 
  -1  22   1        5.00        1.58      4.71 o 
   0  22   1        4.56        5.15      4.94 o 
   1  22   1        3.43        7.38      5.28 o 
   2  22   1        0.19       -4.58      4.58 o 
   3  22   1       20.53       21.28      6.84 o 
   4  22   1       49.87       73.78     10.46 o 
   5  22   1       19.13       25.13      8.45 o 
   6  22   1       10.80       13.77      8.38 o 
  -5  23   1        1.81       14.57      8.85 o 
  -4  23   1        1.08        8.92      6.51 o 
  -3  23   1        0.94        5.47      5.70 o 
  -2  23   1        8.08       18.65      6.69 o 
  -1  23   1       16.74       19.07      7.09 o 
   0  23   1        1.74        4.33      5.60 o 
   1  23   1       11.57       21.76      7.10 o 
   2  23   1        2.41        8.88      6.43 o 
   3  23   1        1.24        4.88      5.90 o 
   4  23   1        0.22        8.64      6.55 o 
   5  23   1        0.39        7.96      8.52 o 
  -4  24   1        0.45        3.48     11.05 o 
  -3  24   1       25.91       22.02      8.16 o 
  -2  24   1        1.48        7.67      6.19 o 
  -1  24   1        0.23        1.23      5.67 o 
   0  24   1        0.11       -3.59      5.69 o 
   1  24   1        0.01       -1.33      5.15 o 
   2  24   1        3.27        4.45      5.86 o 
   3  24   1       16.98       20.03      8.14 o 
 -14   0   2       46.26       46.37     21.62 o 
 -13   0   2       13.99       10.73      7.51 o 
 -12   0   2      464.72      464.94     33.18 o 
 -11   0   2       89.98      103.45     13.24 o 
 -10   0   2     4260.46     4037.45    184.72 o 
  -9   0   2       59.13       49.29      7.44 o 
  -8   0   2      337.37      311.68     12.18 o 
  -7   0   2       78.95       78.68      5.08 o 
  -6   0   2      288.06      292.94     10.81 o 
  -5   0   2      322.35      431.43     30.00 o 
  -4   0   2     2011.91     1993.78     49.46 o 
  -3   0   2     6640.63     6903.18    138.12 o 
  -2   0   2     5120.42     5280.63     92.96 o 
  -1   0   2     2381.04     2246.33     92.25 o 
   0   0   2    78662.86    83714.00   2102.96 o 
   1   0   2    14720.36    15595.00    264.50 o 
   2   0   2       25.92       32.42      4.49 o 
   3   0   2       50.24       43.86      2.85 o 
   4   0   2      129.85      148.08      8.36 o 
   5   0   2      179.71      182.31      6.87 o 
   6   0   2     1551.32     1578.11     52.66 o 
   7   0   2        2.75        7.70      4.30 o 
   8   0   2       12.38       24.25      7.21 o 
   9   0   2     1137.75     1166.61     88.20 o 
  10   0   2     1082.14     1152.36     75.76 o 
  11   0   2       53.99       78.72     14.82 o 
  12   0   2       12.56        4.52      7.37 o 
  13   0   2        0.20       10.90      9.63 o 
 -14   1   2        0.57        7.60      7.29 o 
 -13   1   2        7.99        0.41      4.51 o 
 -12   1   2        4.03       13.22      5.29 o 
 -11   1   2        2.17       -0.84      7.23 o 
 -10   1   2      528.26      528.07     19.20 o 
  -9   1   2      708.74      685.27     16.82 o 
  -8   1   2       10.55       12.62      2.69 o 
  -7   1   2       17.32       24.02      2.45 o 
  -6   1   2       52.61       47.50      2.76 o 
  -5   1   2     1424.17     1378.68     24.35 o 
  -4   1   2      300.03      272.37      5.84 o 
  -3   1   2       98.06      105.14      3.36 o 
  -2   1   2      975.88      906.00     15.21 o 
  -1   1   2      667.32      585.75     15.25 o 
   0   1   2     1063.77     1125.64     13.34 o 
   1   1   2    27798.41    28553.68    348.74 o 
   2   1   2      839.79      829.78     12.62 o 
   3   1   2      119.03      122.00      7.02 o 
   4   1   2      428.34      429.29     18.32 o 
   5   1   2      111.17      123.59      5.03 o 
   6   1   2      318.15      278.99     15.38 o 
   7   1   2      154.88      140.70      5.66 o 
   8   1   2        6.95        4.30      2.98 o 
   9   1   2       16.88        8.19      7.35 o 
  10   1   2       63.72       69.82      8.11 o 
  11   1   2      376.99      403.14     24.08 o 
  12   1   2      144.73      131.80     13.83 o 
  13   1   2        0.67       13.55      9.01 o 
 -14   2   2        6.44        8.61     12.88 o 
 -13   2   2        1.39        8.62      5.66 o 
 -12   2   2       18.98       20.86      6.30 o 
 -11   2   2       38.26       38.76      6.62 o 
 -10   2   2      313.32      265.56     12.19 o 
  -9   2   2     1358.54     1238.23     31.66 o 
  -8   2   2       10.61       15.11      2.04 o 
  -7   2   2       58.15       71.55      3.37 o 
  -6   2   2       55.17       56.29      2.92 o 
  -5   2   2      147.75      154.30      4.64 o 
  -4   2   2      283.70      284.46      6.15 o 
  -3   2   2      186.66      188.04      5.14 o 
  -2   2   2     3661.41     3801.98     70.61 o 
  -1   2   2       84.93       70.39      1.81 o 
   0   2   2     1712.77     1900.27     21.91 o 
   1   2   2     1786.64     1781.95     23.34 o 
   2   2   2      141.84      115.54      4.23 o 
   3   2   2     1503.42     1499.13     27.26 o 
   4   2   2        1.09        2.89      1.51 o 
   5   2   2       35.38       38.74      3.74 o 
   6   2   2      122.07      127.62      8.87 o 
   7   2   2       68.97       63.01      5.83 o 
   8   2   2        0.75        1.54      3.40 o 
   9   2   2      172.63      162.67     11.54 o 
  10   2   2      299.52      306.69     17.43 o 
  11   2   2        5.41       22.30      6.57 o 
  12   2   2       21.18       32.90      7.75 o 
  13   2   2        1.01       -3.13      6.21 o 
 -14   3   2        6.04       11.41      7.00 o 
 -13   3   2       16.27        9.08      6.13 o 
 -12   3   2       52.95       62.94      7.80 o 
 -11   3   2       40.90       46.71      6.69 o 
 -10   3   2       39.43       48.24      4.75 o 
  -9   3   2       92.31       95.65      5.99 o 
  -8   3   2        2.28       -0.47      1.61 o 
  -7   3   2      263.89      227.90      7.19 o 
  -6   3   2       23.75       20.19      2.06 o 
  -5   3   2      348.52      381.84      8.46 o 
  -4   3   2       31.82       22.38      1.85 o 
  -3   3   2      126.96      107.83      3.52 o 
  -2   3   2      582.96      540.32      8.62 o 
  -1   3   2        0.00       -0.24      0.56 o 
   0   3   2      698.90      644.20     20.04 o 
   1   3   2       69.23       71.71      2.09 o 
   2   3   2      131.03      151.93      4.28 o 
   3   3   2       20.27       24.40      2.05 o 
   4   3   2        8.24        7.88      1.82 o 
   5   3   2      247.29      250.32      7.64 o 
   6   3   2      594.02      597.17     22.20 o 
   7   3   2      320.13      323.34     13.50 o 
   8   3   2      194.31      188.54     10.72 o 
   9   3   2      294.25      283.14     15.82 o 
  10   3   2       50.13       59.73      9.57 o 
  11   3   2      130.60      130.94     12.28 o 
  12   3   2        2.03        7.71      5.72 o 
  13   3   2        5.63       18.39     10.51 o 
 -14   4   2        5.30        3.70      5.79 o 
 -13   4   2        0.00        1.24      4.68 o 
 -12   4   2        7.70       18.28      6.78 o 
 -11   4   2       14.40       18.65      4.93 o 
 -10   4   2       56.37       55.51      5.40 o 
  -9   4   2        1.22        4.94      2.97 o 
  -8   4   2      686.86      597.51     23.06 o 
  -7   4   2      866.67      818.07     19.19 o 
  -6   4   2        3.46        5.90      2.86 o 
  -5   4   2     6820.28     7544.58    143.19 o 
  -4   4   2      365.11      361.88      7.72 o 
  -3   4   2      183.87      208.53      6.98 o 
  -2   4   2     1436.40     1430.15     23.71 o 
  -1   4   2     2225.91     2011.49     79.09 o 
   0   4   2     7790.48     7838.84    101.57 o 
   1   4   2     2595.05     2661.02     41.00 o 
   2   4   2      592.00      549.91     11.21 o 
   3   4   2      465.32      522.76     11.85 o 
   4   4   2     1110.56     1208.82     30.89 o 
   5   4   2     1242.27     1434.30     41.80 o 
   6   4   2      511.63      536.89     17.64 o 
   7   4   2      109.00      103.96      6.60 o 
   8   4   2       67.71       69.27      4.96 o 
   9   4   2        1.93        2.69      2.79 o 
  10   4   2      145.67      126.48     10.54 o 
  11   4   2       95.90      109.84     14.51 o 
  12   4   2        1.87       -4.36      6.62 o 
  13   4   2        0.00        2.28      6.87 o 
 -14   5   2        4.85       13.70     11.16 o 
 -13   5   2        7.88       15.48      6.82 o 
 -12   5   2       30.52       33.70      8.50 o 
 -11   5   2       81.67       84.50      7.24 o 
 -10   5   2        7.80       18.08      4.07 o 
  -9   5   2        0.52        1.94      4.27 o 
  -8   5   2       23.21       26.71      2.43 o 
  -7   5   2       27.26       32.70      3.16 o 
  -6   5   2       68.46      103.53      4.02 o 
  -5   5   2      229.36      296.23      8.74 o 
  -4   5   2     3575.87     3754.54     70.09 o 
  -3   5   2      154.78      143.83      5.00 o 
  -2   5   2      115.79      107.63      4.34 o 
  -1   5   2      100.27      109.23      3.27 o 
   0   5   2      944.73      958.20     15.00 o 
   1   5   2      848.87      832.80     15.78 o 
   2   5   2      313.52      317.92      9.29 o 
   3   5   2      142.99      135.28      4.79 o 
   4   5   2      249.83      232.93      6.39 o 
   5   5   2       63.81       57.92      3.21 o 
   6   5   2     1288.09     1309.99     36.08 o 
   7   5   2       14.85       17.21      3.23 o 
   8   5   2        0.71       -3.20      3.20 o 
   9   5   2      126.59      115.24      7.13 o 
  10   5   2      115.80      114.47     10.06 o 
  11   5   2       36.12       23.57      9.71 o 
  12   5   2        1.52       -3.85      6.51 o 
  13   5   2        0.05        1.66      6.45 o 
 -14   6   2       40.16       80.73     16.71 o 
 -13   6   2        3.18        7.86      7.31 o 
 -12   6   2        2.85        6.57      5.27 o 
 -11   6   2       45.00       55.03      6.07 o 
 -10   6   2        0.55       -3.13      3.13 o 
  -9   6   2      108.01      123.94      8.19 o 
  -8   6   2       80.82       80.08      5.63 o 
  -7   6   2      470.66      479.41     11.86 o 
  -6   6   2       12.39       18.79      2.85 o 
  -5   6   2      382.45      401.43     10.62 o 
  -4   6   2      773.95      814.42     15.69 o 
  -3   6   2      441.46      409.25      8.33 o 
  -2   6   2      568.61      571.34     11.64 o 
  -1   6   2      212.72      227.48      5.25 o 
   0   6   2        0.93        2.53      1.50 o 
   1   6   2      415.72      418.20     11.45 o 
   2   6   2     1580.44     1519.70     26.50 o 
   3   6   2     1646.50     1613.99     44.13 o 
   4   6   2        4.49        7.25      1.63 o 
   5   6   2       71.91       76.74      4.54 o 
   6   6   2       51.23       42.99      2.82 o 
   7   6   2       41.16       39.19      4.81 o 
   8   6   2       21.87       33.16      4.17 o 
   9   6   2       31.93       27.96      4.17 o 
  10   6   2        6.20       10.84      4.84 o 
  11   6   2       44.05       53.27      8.42 o 
  12   6   2       30.50       37.18      8.18 o 
  13   6   2        1.67        8.52      7.30 o 
 -14   7   2        0.96       -4.37      8.24 o 
 -13   7   2       11.69       14.18      6.10 o 
 -12   7   2       12.72       12.69      5.82 o 
 -11   7   2       17.52       11.37      4.05 o 
 -10   7   2        5.00        4.93      3.91 o 
  -9   7   2      200.77      188.25      9.26 o 
  -8   7   2       11.67       14.40      2.24 o 
  -7   7   2       73.49       64.15      7.41 o 
  -6   7   2      240.37      205.73      7.34 o 
  -5   7   2      228.70      232.03      6.40 o 
  -4   7   2       18.35       28.94      2.09 o 
  -3   7   2      129.62      142.79      4.05 o 
  -2   7   2      715.50      794.14     13.89 o 
  -1   7   2       12.27        9.57      1.45 o 
   0   7   2      647.79      642.80     13.03 o 
   1   7   2      298.17      282.82      6.27 o 
   2   7   2      262.34      317.35      7.73 o 
   3   7   2        6.48        8.79      1.81 o 
   4   7   2        1.84        2.42      2.43 o 
   5   7   2      419.24      383.12     11.65 o 
   6   7   2        0.95       -0.57      1.88 o 
   7   7   2       31.70       24.08      3.95 o 
   8   7   2        2.66        1.60      2.72 o 
   9   7   2        9.76       10.52      3.57 o 
  10   7   2       21.96       26.94      5.11 o 
  11   7   2        0.00        0.74      4.47 o 
  12   7   2        0.16       -2.97      6.33 o 
  13   7   2       16.66       10.14      7.04 o 
 -14   8   2        0.91        7.01      7.88 o 
 -13   8   2       18.70       24.84     15.08 o 
 -12   8   2        4.88        5.04      5.06 o 
 -11   8   2       82.06       80.83      7.87 o 
 -10   8   2       14.71       22.13      4.53 o 
  -9   8   2        0.66        1.16      2.98 o 
  -8   8   2       46.01       44.15      3.81 o 
  -7   8   2      222.31      198.48      7.01 o 
  -6   8   2      325.99      313.47     11.78 o 
  -5   8   2      127.50      126.66      5.56 o 
  -4   8   2      137.86      114.52      4.11 o 
  -3   8   2      258.17      289.14      6.73 o 
  -2   8   2      274.95      275.32      6.17 o 
  -1   8   2        3.05        3.46      1.87 o 
   0   8   2      674.78      628.51     12.01 o 
   1   8   2        0.92        6.72      1.61 o 
   2   8   2        0.65        3.61      1.71 o 
   3   8   2       86.59       78.47      3.67 o 
   4   8   2      148.33      132.33      6.72 o 
   5   8   2      968.22      964.98     27.79 o 
   6   8   2      251.83      262.41      8.13 o 
   7   8   2       18.40       23.68      5.33 o 
   8   8   2       51.66       51.70      5.35 o 
   9   8   2        0.25       -3.27      3.27 o 
  10   8   2        1.39       -1.74      3.81 o 
  11   8   2        0.79        1.61      4.36 o 
  12   8   2        0.70        9.69      6.51 o 
  13   8   2       14.65       24.51     12.00 o 
 -13   9   2        0.32        6.09      6.67 o 
 -12   9   2        0.63        8.75      8.70 o 
 -11   9   2        5.28        3.80      4.03 o 
 -10   9   2       58.58       59.22      6.08 o 
  -9   9   2        3.68        2.09      2.65 o 
  -8   9   2      198.95      197.60      7.19 o 
  -7   9   2      210.57      211.90      8.35 o 
  -6   9   2       73.94       52.80      4.95 o 
  -5   9   2      262.05      245.80      7.41 o 
  -4   9   2       89.62       87.97      4.12 o 
  -3   9   2        7.86        8.33      2.09 o 
  -2   9   2        4.70       12.17      2.24 o 
  -1   9   2      213.71      191.98      5.33 o 
   0   9   2      317.53      299.46      7.06 o 
   1   9   2       97.76      113.02      3.92 o 
   2   9   2      135.96      163.42      5.56 o 
   3   9   2      214.62      221.32      6.94 o 
   4   9   2      290.27      272.88      9.39 o 
   5   9   2        0.02        3.41      2.06 o 
   6   9   2       26.32       24.85      2.76 o 
   7   9   2       62.72       64.87      5.45 o 
   8   9   2       12.51       13.24      3.70 o 
   9   9   2       52.19       54.08      5.23 o 
  10   9   2        0.27       -3.72      3.72 o 
  11   9   2        0.11        3.48      5.07 o 
  12   9   2        1.09        1.51      6.10 o 
 -13  10   2       10.90       20.73      8.82 o 
 -12  10   2        1.27        4.82      7.51 o 
 -11  10   2        2.44        0.02      4.08 o 
 -10  10   2       23.17       19.45      5.92 o 
  -9  10   2       83.50       81.04      8.64 o 
  -8  10   2      137.88      134.70      5.59 o 
  -7  10   2       42.24       36.76      3.05 o 
  -6  10   2       53.98       54.02      3.39 o 
  -5  10   2      119.20      131.34      9.36 o 
  -4  10   2        4.10        3.98      1.74 o 
  -3  10   2      171.63      129.78      6.13 o 
  -2  10   2      440.67      471.38     12.48 o 
  -1  10   2     1200.76     1255.20     22.64 o 
   0  10   2      355.24      336.53      7.97 o 
   1  10   2       16.58       29.61      2.24 o 
   2  10   2       63.67       62.95      4.06 o 
   3  10   2       53.70       74.47      3.93 o 
   4  10   2       79.46       83.14      4.47 o 
   5  10   2       41.61       58.75      4.38 o 
   6  10   2      200.15      194.90     10.80 o 
   7  10   2      417.78      367.04     14.05 o 
   8  10   2      170.39      162.90      9.08 o 
   9  10   2       70.53       66.48      6.24 o 
  10  10   2       11.20       16.32      4.77 o 
  11  10   2       11.72       19.01      9.48 o 
  12  10   2       17.03        6.05      7.49 o 
 -13  11   2       42.57       45.51     11.99 o 
 -12  11   2        7.18        4.83      6.86 o 
 -11  11   2        2.91       11.62      5.42 o 
 -10  11   2       21.80       24.63      6.64 o 
  -9  11   2      349.87      315.78     16.65 o 
  -8  11   2        4.15        5.55      3.34 o 
  -7  11   2      493.78      475.59     16.39 o 
  -6  11   2       60.15       65.67      5.04 o 
  -5  11   2        1.07        1.24      4.50 o 
  -4  11   2      141.54      146.21      7.47 o 
  -3  11   2        0.44        1.69      2.03 o 
  -2  11   2      612.58      661.27     17.68 o 
  -1  11   2        9.50       20.78      3.01 o 
   0  11   2      300.14      324.49      7.86 o 
   1  11   2        0.79        2.24      1.54 o 
   2  11   2      516.71      548.88     13.12 o 
   3  11   2      277.20      297.93     10.02 o 
   4  11   2       22.39       18.44      3.62 o 
   5  11   2      350.82      343.50     12.06 o 
   6  11   2      225.58      205.44      8.99 o 
   7  11   2      241.92      245.53     10.59 o 
   8  11   2       59.30       55.54      7.75 o 
   9  11   2       28.06       38.93      5.46 o 
  10  11   2       73.51       65.22      7.01 o 
  11  11   2       31.97       41.94     10.24 o 
  12  11   2        8.73       18.47     17.60 o 
 -13  12   2        7.20       22.28     10.49 o 
 -12  12   2       37.22       31.83     15.92 o 
 -11  12   2       19.45       20.08      6.36 o 
 -10  12   2        2.87       11.94      4.95 o 
  -9  12   2        0.56       -1.12      5.47 o 
  -8  12   2      213.50      172.94     11.76 o 
  -7  12   2        1.12        0.74      2.41 o 
  -6  12   2       84.70       77.41      6.83 o 
  -5  12   2       83.75       79.92      6.03 o 
  -4  12   2      112.15      121.75      6.78 o 
  -3  12   2       73.54       71.66      4.90 o 
  -2  12   2      341.74      326.89     10.90 o 
  -1  12   2       20.46       25.54      3.26 o 
   0  12   2      197.37      178.70      5.39 o 
   1  12   2       25.64       30.10      2.73 o 
   2  12   2      566.05      559.59     13.80 o 
   3  12   2       15.26       13.82      2.51 o 
   4  12   2       18.77       23.95      3.20 o 
   5  12   2      117.43      111.47      6.35 o 
   6  12   2        0.88        0.71      2.26 o 
   7  12   2       41.98       45.96      5.99 o 
   8  12   2       38.01       34.32      4.79 o 
   9  12   2        0.26       -0.19      3.20 o 
  10  12   2        5.32       16.22     13.39 o 
  11  12   2        6.37        7.05      6.46 o 
  12  12   2       39.26       60.14     13.25 o 
 -12  13   2        9.19        4.17      6.97 o 
 -11  13   2       14.38       15.66      6.87 o 
 -10  13   2        4.78        4.36      4.73 o 
  -9  13   2       17.13       22.26      6.91 o 
  -8  13   2        4.49        7.15      4.56 o 
  -7  13   2        3.45        8.86      5.62 o 
  -6  13   2       36.69       44.60      5.16 o 
  -5  13   2      506.46      514.47     18.70 o 
  -4  13   2      533.49      531.18     17.83 o 
  -3  13   2       57.14       53.75      4.88 o 
  -2  13   2      107.92      110.67      6.00 o 
  -1  13   2       94.32       88.05      5.51 o 
   0  13   2       17.94       18.73      3.07 o 
   1  13   2       60.90       71.69      6.63 o 
   2  13   2      144.24      146.48      5.83 o 
   3  13   2        1.97        5.10      2.38 o 
   4  13   2       98.31      104.55      6.03 o 
   5  13   2        0.32        2.67      2.78 o 
   6  13   2       68.19       62.45      4.49 o 
   7  13   2       33.24       30.96      5.03 o 
   8  13   2        0.06        2.33      3.83 o 
   9  13   2        7.21        2.32      5.00 o 
  10  13   2       16.72       32.43      8.56 o 
  11  13   2        6.12       -2.63      6.82 o 
 -12  14   2       16.02       19.93      8.97 o 
 -11  14   2        4.93       -0.06      5.01 o 
 -10  14   2        4.73        8.89      6.08 o 
  -9  14   2       17.11       17.36      5.45 o 
  -8  14   2       25.35       35.52      6.84 o 
  -7  14   2       39.19       38.96      5.68 o 
  -6  14   2      216.27      212.42     13.72 o 
  -5  14   2      497.94      522.92     19.73 o 
  -4  14   2       45.74       37.00      5.04 o 
  -3  14   2       44.51       47.46      4.65 o 
  -2  14   2       88.19       87.75      9.41 o 
  -1  14   2       15.29       21.95      3.83 o 
   0  14   2        2.44        3.46      2.55 o 
   1  14   2        6.22       10.55      2.82 o 
   2  14   2       85.14       66.31      3.96 o 
   3  14   2      523.68      489.84     13.76 o 
   4  14   2      405.41      406.99     19.29 o 
   5  14   2      529.92      482.97     14.77 o 
   6  14   2       26.10       28.72      3.68 o 
   7  14   2       80.25       64.95      6.99 o 
   8  14   2        0.09       -4.27      4.27 o 
   9  14   2        1.94       -0.52      3.99 o 
  10  14   2        1.24        3.67      5.19 o 
  11  14   2       10.10        8.12      8.51 o 
 -11  15   2        2.92        9.20      7.29 o 
 -10  15   2        1.89        6.57      5.53 o 
  -9  15   2       22.62       26.99      6.60 o 
  -8  15   2       70.11       72.97     11.24 o 
  -7  15   2       37.64       47.53      5.45 o 
  -6  15   2      123.11      110.67      8.09 o 
  -5  15   2       48.61       47.37      5.25 o 
  -4  15   2     1373.84     1392.83     42.86 o 
  -3  15   2       13.64       14.28      3.74 o 
  -2  15   2       40.90       37.13      5.34 o 
  -1  15   2      110.29       97.81      6.54 o 
   0  15   2       43.25       43.32      4.22 o 
   1  15   2       56.68       46.84      3.10 o 
   2  15   2       43.09       44.15      3.66 o 
   3  15   2        0.12       -2.85      3.34 o 
   4  15   2      182.71      187.65     13.14 o 
   5  15   2      443.58      436.23     17.64 o 
   6  15   2       77.99       89.10      8.93 o 
   7  15   2        3.28        0.98      5.43 o 
   8  15   2        0.41       -6.58      6.58 o 
   9  15   2        4.16        2.52      4.61 o 
  10  15   2       12.18       13.52      6.97 o 
 -11  16   2        3.13        9.60      7.93 o 
 -10  16   2       21.70       24.25      8.00 o 
  -9  16   2       15.66       19.17      6.26 o 
  -8  16   2        4.96        2.48      4.69 o 
  -7  16   2        1.18       10.56      5.35 o 
  -6  16   2       42.78       43.60      5.65 o 
  -5  16   2        0.17        2.48      3.90 o 
  -4  16   2      220.29      196.91     10.53 o 
  -3  16   2     1040.96     1003.21     32.85 o 
  -2  16   2       36.85       31.00      4.49 o 
  -1  16   2       95.22      105.97      6.62 o 
   0  16   2       28.32       18.03      3.65 o 
   1  16   2        0.43       -1.86      2.23 o 
   2  16   2        0.75        1.63      2.35 o 
   3  16   2      234.59      200.66      9.29 o 
   4  16   2        3.36        9.05      3.31 o 
   5  16   2       40.18       37.38      5.15 o 
   6  16   2       17.43       24.29      8.45 o 
   7  16   2      123.74      142.45     12.60 o 
   8  16   2        0.43        6.09      5.98 o 
   9  16   2        7.56        8.01      6.35 o 
  10  16   2       16.18       43.06     11.09 o 
 -10  17   2        1.27       -0.08      5.19 o 
  -9  17   2       50.82       54.09      8.68 o 
  -8  17   2        9.54       13.86      6.31 o 
  -7  17   2       30.41       37.01      5.60 o 
  -6  17   2        1.81        9.47      7.10 o 
  -5  17   2        8.68        6.18      3.52 o 
  -4  17   2        0.52        7.96      4.34 o 
  -3  17   2        0.31        6.52      4.40 o 
  -2  17   2       25.10       34.67      4.83 o 
  -1  17   2        8.83        4.97      3.03 o 
   0  17   2        0.22        3.62      3.04 o 
   1  17   2       18.95       16.42      4.72 o 
   2  17   2      209.24      200.52     12.77 o 
   3  17   2        6.55        3.88      3.23 o 
   4  17   2       25.40       31.28      4.77 o 
   5  17   2       11.50       21.21      5.69 o 
   6  17   2        9.43       12.85      5.28 o 
   7  17   2       27.73       30.08      9.69 o 
   8  17   2       19.22       16.26      9.97 o 
   9  17   2        4.16        7.95      7.08 o 
 -10  18   2       11.15       15.79      7.04 o 
  -9  18   2       10.76       14.72      7.50 o 
  -8  18   2        0.00        5.52      5.31 o 
  -7  18   2        3.77        0.77      4.39 o 
  -6  18   2       18.14       13.54      4.50 o 
  -5  18   2       42.40       40.05      5.42 o 
  -4  18   2      112.60      111.85      8.24 o 
  -3  18   2        3.36        0.82      3.39 o 
  -2  18   2       75.20       70.55     10.98 o 
  -1  18   2        0.19        1.00      3.19 o 
   0  18   2       96.92       79.64      8.39 o 
   1  18   2       22.03       23.86      5.39 o 
   2  18   2        7.57       15.75      6.22 o 
   3  18   2        0.18       -0.13      3.60 o 
   4  18   2        3.76       11.04      4.01 o 
   5  18   2        0.00        9.18      4.35 o 
   6  18   2       36.05       41.83      7.67 o 
   7  18   2        3.89        9.97      6.10 o 
   8  18   2       19.04       22.78      8.41 o 
   9  18   2        6.92       -1.16      5.89 o 
  -9  19   2       41.14       58.89      9.41 o 
  -8  19   2        0.01        3.94      6.16 o 
  -7  19   2       53.85       55.45      8.30 o 
  -6  19   2        4.74        2.25      4.07 o 
  -5  19   2        7.48       13.22      5.15 o 
  -4  19   2       37.47       29.75      5.15 o 
  -3  19   2       11.27        9.82      4.19 o 
  -2  19   2        5.51        8.61      4.86 o 
  -1  19   2       25.34       21.38      6.35 o 
   0  19   2       88.58       81.65      8.90 o 
   1  19   2      277.34      261.30     15.54 o 
   2  19   2       13.26       15.96      5.31 o 
   3  19   2        0.07        3.20      4.24 o 
   4  19   2       29.58       26.02      6.11 o 
   5  19   2        0.21        2.27      4.35 o 
   6  19   2       37.20       50.80     10.47 o 
   7  19   2        3.69        0.73      5.09 o 
   8  19   2        2.90       -1.01      6.03 o 
  -8  20   2       32.67       39.42      9.75 o 
  -7  20   2       16.97       14.59      7.53 o 
  -6  20   2       51.34       63.96      7.92 o 
  -5  20   2        0.01       -0.55      3.87 o 
  -4  20   2       20.42       36.08      7.57 o 
  -3  20   2        4.32        9.82      4.89 o 
  -2  20   2        0.38       -0.20      4.34 o 
  -1  20   2        8.68       18.27      6.05 o 
   0  20   2       17.25       15.91      6.83 o 
   1  20   2       37.13       31.65      6.40 o 
   2  20   2       80.44       73.90      9.36 o 
   3  20   2        9.94       16.27      5.94 o 
   4  20   2        8.07       15.78      6.92 o 
   5  20   2       14.68       40.67      8.96 o 
   6  20   2        0.13       -5.87      5.87 o 
   7  20   2        0.95        6.20      8.42 o 
  -7  21   2        0.17       -3.14      6.51 o 
  -6  21   2        1.26        2.27      6.10 o 
  -5  21   2       18.94       13.70      6.70 o 
  -4  21   2       48.01       52.32      9.04 o 
  -3  21   2        8.95       18.90      9.35 o 
  -2  21   2       16.50       17.36      6.58 o 
  -1  21   2        2.84        3.72      4.74 o 
   0  21   2        7.62        1.40      4.89 o 
   1  21   2        0.85        6.02      5.07 o 
   2  21   2        2.39       13.92      9.99 o 
   3  21   2        0.94       13.63      5.77 o 
   4  21   2        0.18       -0.83      4.61 o 
   5  21   2       21.77       23.35      8.10 o 
   6  21   2       20.38       18.74      8.68 o 
  -6  22   2        3.70        7.89      7.85 o 
  -5  22   2       72.27       85.20     11.60 o 
  -4  22   2        0.47        4.47      5.73 o 
  -3  22   2       21.38       19.02      6.60 o 
  -2  22   2        1.28        8.69      5.56 o 
  -1  22   2        2.37       -2.85      5.20 o 
   0  22   2        1.60        0.01      4.33 o 
   1  22   2        5.03        3.63      5.65 o 
   2  22   2        9.77       13.00      6.05 o 
   3  22   2        9.40       10.24      9.92 o 
   4  22   2       23.39       26.65      8.89 o 
   5  22   2       54.86       64.49     12.14 o 
  -5  23   2        0.46        4.27      7.04 o 
  -4  23   2        0.94        8.58      6.25 o 
  -3  23   2       30.82       40.16     14.05 o 
  -2  23   2        0.01       13.52      7.96 o 
  -1  23   2       19.55        5.06      5.31 o 
   0  23   2        0.14        1.89      4.68 o 
   1  23   2        3.51       -1.95      4.98 o 
   2  23   2        1.02        1.67      5.41 o 
   3  23   2        0.06        4.97      6.13 o 
   4  23   2       27.01       31.93     11.00 o 
  -2  24   2       12.89       20.17      7.20 o 
  -1  24   2        0.11        2.51      5.66 o 
   0  24   2        1.42        3.68      6.21 o 
   1  24   2        3.66       19.73     12.76 o 
 -14   1   3        1.00        6.49      6.45 o 
 -13   1   3       19.28       26.81      7.00 o 
 -12   1   3       46.12       38.78      6.54 o 
 -11   1   3       93.90       88.52      8.29 o 
 -10   1   3        3.14        7.87      2.58 o 
  -9   1   3        0.14        4.72      2.55 o 
  -8   1   3       15.83       17.77      3.04 o 
  -7   1   3      441.90      394.92     23.14 o 
  -6   1   3       13.02       16.26      2.20 o 
  -5   1   3       37.62       31.17      2.57 o 
  -4   1   3      497.70      533.96     12.76 o 
  -3   1   3       18.34       18.98      2.97 o 
  -2   1   3       69.02       58.17      2.66 o 
  -1   1   3      538.27      461.23      8.57 o 
   0   1   3      491.64      447.51      8.66 o 
   1   1   3      120.62      115.04      3.03 o 
   2   1   3        5.23       16.24      1.97 o 
   3   1   3      329.27      353.12     10.57 o 
   4   1   3      207.37      203.31      5.77 o 
   5   1   3       68.16       64.17      4.02 o 
   6   1   3        1.79       11.14      5.59 o 
   7   1   3        0.07        2.76      1.92 o 
   8   1   3      245.84      240.75     10.39 o 
   9   1   3       10.49       10.13      4.76 o 
  10   1   3        6.15       10.48      5.34 o 
  11   1   3       38.08       45.44      8.85 o 
  12   1   3       17.88       20.57      9.51 o 
  13   1   3        6.52        0.94      6.80 o 
 -14   2   3      145.63      148.20     15.34 o 
 -13   2   3       27.37       21.67      6.80 o 
 -12   2   3        4.17        3.80      4.33 o 
 -11   2   3        0.16        0.08      3.17 o 
 -10   2   3      471.96      445.64     14.23 o 
  -9   2   3      594.95      594.32     18.08 o 
  -8   2   3     1212.95     1162.25     28.24 o 
  -7   2   3      102.70      107.64      5.45 o 
  -6   2   3        1.39        7.24      2.09 o 
  -5   2   3        2.40        2.68      1.55 o 
  -4   2   3      463.70      463.91     11.61 o 
  -3   2   3     1114.71     1149.80     18.93 o 
  -2   2   3      122.87      118.14      3.12 o 
  -1   2   3      294.08      283.99      6.35 o 
   0   2   3       96.04      116.67      3.66 o 
   1   2   3      294.36      321.93      9.49 o 
   2   2   3       27.55       30.15      2.19 o 
   3   2   3     2035.43     2111.87     37.91 o 
   4   2   3      216.94      208.46      6.11 o 
   5   2   3      522.00      494.17     13.71 o 
   6   2   3      156.91      147.63      6.24 o 
   7   2   3      277.80      270.58      9.48 o 
   8   2   3      156.90      171.46      8.55 o 
   9   2   3      195.34      178.00     12.49 o 
  10   2   3        0.48        4.87      4.48 o 
  11   2   3       67.19       60.48      8.84 o 
  12   2   3       18.64       24.87      7.78 o 
  13   2   3        4.04        2.05      6.06 o 
 -14   3   3        1.29        3.08      6.96 o 
 -13   3   3       77.92       80.04     10.62 o 
 -12   3   3       62.18       61.94      7.72 o 
 -11   3   3       83.53       77.57      6.59 o 
 -10   3   3        0.09        2.53      3.07 o 
  -9   3   3       23.17       21.96      3.23 o 
  -8   3   3       34.53       41.10      4.69 o 
  -7   3   3        9.34        9.57      2.55 o 
  -6   3   3      133.73      115.54      4.91 o 
  -5   3   3       18.61       29.00      3.79 o 
  -4   3   3       77.02       74.08      3.88 o 
  -3   3   3      610.67      642.16     11.82 o 
  -2   3   3      259.47      266.39      5.11 o 
  -1   3   3     3183.34     3254.66     57.79 o 
   0   3   3      264.74      304.53      7.38 o 
   1   3   3        5.21        9.21      2.30 o 
   2   3   3        9.29       13.41      1.57 o 
   3   3   3      372.18      343.50      8.14 o 
   4   3   3        3.78        5.10      3.76 o 
   5   3   3        6.90        7.57      2.26 o 
   6   3   3      193.80      198.11     10.32 o 
   7   3   3       23.98       27.97      2.87 o 
   8   3   3       52.01       47.15      5.80 o 
   9   3   3       31.57       34.10      6.27 o 
  10   3   3      108.02      117.34     10.94 o 
  11   3   3        5.13        9.30      5.61 o 
  12   3   3        4.22        2.34      5.36 o 
  13   3   3       17.91       11.53      8.43 o 
 -14   4   3        1.58        1.02      7.65 o 
 -13   4   3        8.31        4.09      6.21 o 
 -12   4   3       26.19       29.93      6.90 o 
 -11   4   3      124.30      126.24      9.16 o 
 -10   4   3      138.00      131.97     13.23 o 
  -9   4   3       25.11       28.00      6.14 o 
  -8   4   3      194.18      180.97      7.49 o 
  -7   4   3        0.27       -2.64      2.64 o 
  -6   4   3       18.81       14.85      2.45 o 
  -5   4   3       65.47       66.52      3.44 o 
  -4   4   3     1333.07     1348.48     29.18 o 
  -3   4   3      932.34      958.07     17.63 o 
  -2   4   3       55.80       48.81      2.60 o 
  -1   4   3      703.22      664.65      9.76 o 
   0   4   3     3657.98     3474.90     46.90 o 
   1   4   3        4.74        4.53      1.60 o 
   2   4   3      284.58      306.52      7.71 o 
   3   4   3       18.23       23.30      2.84 o 
   4   4   3       50.25       49.22      4.24 o 
   5   4   3      688.86      773.00     22.63 o 
   6   4   3      172.53      187.64      6.84 o 
   7   4   3        8.62       20.64      3.00 o 
   8   4   3       81.70       79.25      7.53 o 
   9   4   3      166.40      147.79     18.77 o 
  10   4   3        8.02       15.47      9.97 o 
  11   4   3       89.77      101.26     10.42 o 
  12   4   3       19.61       29.16     11.97 o 
  13   4   3        9.72        2.53      6.17 o 
 -14   5   3       10.56        1.83      7.23 o 
 -13   5   3       94.86       93.70     11.04 o 
 -12   5   3        5.70        5.13      5.04 o 
 -11   5   3       16.18       15.61      4.41 o 
 -10   5   3        0.75       -0.09      3.46 o 
  -9   5   3       11.79       19.79      3.24 o 
  -8   5   3       42.70       45.11      5.07 o 
  -7   5   3       44.63       42.12      5.12 o 
  -6   5   3       42.23       43.98      3.67 o 
  -5   5   3      108.89      117.07      4.67 o 
  -4   5   3      298.30      321.32      9.18 o 
  -3   5   3      206.50      235.91      6.00 o 
  -2   5   3      828.18      841.96     14.92 o 
  -1   5   3       82.76      105.76      3.05 o 
   0   5   3      127.46      111.85      3.29 o 
   1   5   3     1261.08     1315.21     22.82 o 
   2   5   3      155.13      154.94      4.60 o 
   3   5   3       13.85       20.80      2.62 o 
   4   5   3       51.12       47.79      3.49 o 
   5   5   3      228.56      252.11      9.17 o 
   6   5   3      316.13      328.08     10.28 o 
   7   5   3        0.38        1.30      2.86 o 
   8   5   3        0.90        2.08      3.31 o 
   9   5   3        1.01        3.81      3.18 o 
  10   5   3       41.25       40.98      6.99 o 
  11   5   3       21.54       33.33      7.86 o 
  12   5   3        1.91       13.08      7.18 o 
 -14   6   3        3.09        5.00      8.47 o 
 -13   6   3       26.08       44.22      8.19 o 
 -12   6   3        4.64        7.52      4.96 o 
 -11   6   3       58.92       63.26      7.06 o 
 -10   6   3      115.98      107.91      7.90 o 
  -9   6   3      150.75      144.14      6.98 o 
  -8   6   3      451.04      417.85     12.93 o 
  -7   6   3      296.99      300.69      9.69 o 
  -6   6   3       11.97       17.32      2.74 o 
  -5   6   3      202.10      250.17      7.41 o 
  -4   6   3        1.29        6.57      2.21 o 
  -3   6   3     2431.24     2451.26     69.12 o 
  -2   6   3        3.79        5.87      2.06 o 
  -1   6   3      120.39      129.28      3.62 o 
   0   6   3      839.11      844.61     19.54 o 
   1   6   3      341.60      352.36     10.82 o 
   2   6   3        9.28       16.12      2.56 o 
   3   6   3        8.65        6.96      2.09 o 
   4   6   3        2.05        5.35      2.04 o 
   5   6   3       33.73       31.36      3.99 o 
   6   6   3       77.74       87.18      9.01 o 
   7   6   3       40.41       45.13      5.38 o 
   8   6   3      243.90      237.50     11.47 o 
   9   6   3       17.28       17.11      6.88 o 
  10   6   3       10.85        8.40      4.75 o 
  11   6   3        1.10        2.91      5.78 o 
  12   6   3        1.42        7.89      6.35 o 
 -14   7   3       27.96       46.93     11.72 o 
 -13   7   3       21.92       14.48      7.77 o 
 -12   7   3       76.05       65.93      8.83 o 
 -11   7   3        4.24        5.36      4.08 o 
 -10   7   3      103.18       98.31     11.17 o 
  -9   7   3        0.02        2.26      2.23 o 
  -8   7   3       63.31       69.99      4.64 o 
  -7   7   3      252.91      247.20      8.68 o 
  -6   7   3      264.94      280.33     10.01 o 
  -5   7   3      408.32      416.75     12.77 o 
  -4   7   3      564.57      585.72     36.29 o 
  -3   7   3        1.29        0.47      2.69 o 
  -2   7   3      379.03      416.15     10.47 o 
  -1   7   3       63.01       65.96      2.87 o 
   0   7   3        0.00        0.19      2.39 o 
   1   7   3      798.43      912.65     18.18 o 
   2   7   3       10.30       17.52      2.89 o 
   3   7   3        0.16        1.23      2.30 o 
   4   7   3      239.25      252.91      8.09 o 
   5   7   3       28.27       33.05      3.68 o 
   6   7   3      158.25      158.91      6.85 o 
   7   7   3      173.06      167.60      8.56 o 
   8   7   3       37.43       45.95      5.23 o 
   9   7   3        1.54        0.99      3.33 o 
  10   7   3       29.43       35.84      6.60 o 
  11   7   3       19.09       20.44      7.02 o 
  12   7   3        2.45        7.97      6.04 o 
 -13   8   3       63.42       74.80     12.38 o 
 -12   8   3        7.39       12.44     12.78 o 
 -11   8   3       20.50       17.94      4.98 o 
 -10   8   3      246.78      206.03     11.66 o 
  -9   8   3       24.68       24.90      4.58 o 
  -8   8   3       89.20       94.24      5.53 o 
  -7   8   3       42.98       56.47      5.33 o 
  -6   8   3        1.23        3.84      2.17 o 
  -5   8   3      299.26      292.35     11.91 o 
  -4   8   3        4.99        7.81      2.15 o 
  -3   8   3      215.26      199.32      7.00 o 
  -2   8   3       86.23       85.60      3.40 o 
  -1   8   3     1510.48     1484.74     31.88 o 
   0   8   3     2118.00     2239.35     46.21 o 
   1   8   3       12.20       12.04      1.88 o 
   2   8   3       45.29       54.46      5.37 o 
   3   8   3        0.10        2.78      2.01 o 
   4   8   3      131.68      130.66      5.55 o 
   5   8   3        9.19        8.67      5.12 o 
   6   8   3       67.02       72.31      4.74 o 
   7   8   3      165.79      170.78      8.77 o 
   8   8   3       18.23       14.94      4.07 o 
   9   8   3       54.65       96.09     20.36 o 
  10   8   3       36.95       41.06      6.29 o 
  11   8   3        0.71       -1.18      5.41 o 
  12   8   3        2.85        1.77      5.48 o 
 -13   9   3       24.60       30.18     12.63 o 
 -12   9   3        4.05        8.86      7.82 o 
 -11   9   3        0.02        1.67      4.53 o 
 -10   9   3       68.64       48.96      5.98 o 
  -9   9   3      667.63      608.12     26.44 o 
  -8   9   3       19.18       25.08      3.28 o 
  -7   9   3      314.56      287.91      9.92 o 
  -6   9   3       84.96       78.06      4.49 o 
  -5   9   3      317.67      315.03      9.47 o 
  -4   9   3        3.44       -0.26      1.57 o 
  -3   9   3       62.79       67.06      3.72 o 
  -2   9   3       69.09       82.90      4.18 o 
  -1   9   3        8.51        8.72      3.34 o 
   0   9   3      118.87      116.00      8.04 o 
   1   9   3      629.07      628.53     16.62 o 
   2   9   3     1176.01     1239.22     30.32 o 
   3   9   3      199.66      199.13     10.56 o 
   4   9   3        7.77       14.97      5.40 o 
   5   9   3        4.47        6.61      3.30 o 
   6   9   3      316.17      305.05     10.78 o 
   7   9   3       48.96       55.14      5.32 o 
   8   9   3       89.44       85.42      7.07 o 
   9   9   3       76.09       71.87      6.95 o 
  10   9   3        1.58        1.23      3.25 o 
  11   9   3        3.82        4.11      5.49 o 
  12   9   3       28.35       44.39     11.72 o 
 -13  10   3        8.02       -6.94      7.44 o 
 -12  10   3        1.19        3.81      5.35 o 
 -11  10   3        4.87       -1.87      4.66 o 
 -10  10   3       52.72       41.16      7.08 o 
  -9  10   3      173.81      146.69     12.44 o 
  -8  10   3       15.81       18.82      3.02 o 
  -7  10   3       36.16       37.02      3.51 o 
  -6  10   3        1.40       12.23      4.17 o 
  -5  10   3        4.08        5.38      4.54 o 
  -4  10   3      239.29      229.03      7.32 o 
  -3  10   3       16.12       17.46      2.19 o 
  -2  10   3        1.37        4.88      2.90 o 
  -1  10   3       35.35       44.55      3.58 o 
   0  10   3      941.04     1074.30     31.74 o 
   1  10   3      100.20      103.37      6.69 o 
   2  10   3        3.18        6.27      2.27 o 
   3  10   3       48.49       49.13      3.89 o 
   4  10   3       20.52       25.18      3.59 o 
   5  10   3       71.48       63.65      5.88 o 
   6  10   3       49.01       55.27      4.47 o 
   7  10   3        6.76        8.01      3.45 o 
   8  10   3        5.03       -1.09      4.41 o 
   9  10   3        4.22       13.40      6.33 o 
  10  10   3       31.22       36.66      6.31 o 
  11  10   3        2.60       -1.64      5.25 o 
 -13  11   3        5.09        6.19      7.84 o 
 -12  11   3        2.19       -1.42      5.54 o 
 -11  11   3        1.86        0.38      4.00 o 
 -10  11   3        1.71        7.95      5.35 o 
  -9  11   3        0.02       -3.26      4.23 o 
  -8  11   3       87.41       82.14      6.63 o 
  -7  11   3      215.38      212.12     10.59 o 
  -6  11   3       98.83      113.25     11.32 o 
  -5  11   3      165.11      179.65      8.62 o 
  -4  11   3        7.13       16.54      3.67 o 
  -3  11   3      390.88      374.16      9.92 o 
  -2  11   3       20.17       31.24      2.54 o 
  -1  11   3       21.45       25.27      2.42 o 
   0  11   3      120.45      113.51      6.15 o 
   1  11   3       72.84       72.70      5.09 o 
   2  11   3       40.42       37.26      3.40 o 
   3  11   3      129.81      118.00      5.91 o 
   4  11   3       27.41       29.51      3.80 o 
   5  11   3      166.22      177.15      7.86 o 
   6  11   3       19.41       24.25      4.23 o 
   7  11   3      149.27      128.20      8.93 o 
   8  11   3       12.05       19.09      4.94 o 
   9  11   3        7.56        3.97      4.09 o 
  10  11   3        5.59        7.02      4.31 o 
  11  11   3       27.94        3.06     13.62 o 
 -12  12   3       37.72       36.24      8.72 o 
 -11  12   3        5.31       10.69      6.29 o 
 -10  12   3       15.83       17.31      6.06 o 
  -9  12   3       44.57       34.03      6.84 o 
  -8  12   3        0.81        7.36      5.59 o 
  -7  12   3        1.88        2.27      3.57 o 
  -6  12   3       46.43       57.11      5.33 o 
  -5  12   3      992.73      978.38     30.93 o 
  -4  12   3       26.90       23.49      4.18 o 
  -3  12   3      242.98      272.57     10.64 o 
  -2  12   3        2.54        4.78      1.90 o 
  -1  12   3        0.56       -1.69      1.69 o 
   0  12   3       58.98       66.53      4.30 o 
   1  12   3      184.02      185.08      7.10 o 
   2  12   3        7.86       15.52      5.53 o 
   3  12   3      220.97      199.36      7.79 o 
   4  12   3      302.70      291.97     10.81 o 
   5  12   3      524.65      552.44     17.39 o 
   6  12   3       66.15       78.98      5.89 o 
   7  12   3       32.52       25.73      7.58 o 
   8  12   3        4.67        7.06      3.86 o 
   9  12   3        4.03       12.56      4.54 o 
  10  12   3       30.36       36.39      9.27 o 
  11  12   3        7.22        2.45      7.20 o 
 -12  13   3        4.70       84.65     57.68 o 
 -11  13   3        5.76        7.04      5.77 o 
 -10  13   3        0.43       -4.48      4.87 o 
  -9  13   3       67.88       72.67      9.33 o 
  -8  13   3       19.28       19.79      4.81 o 
  -7  13   3      137.81      132.96      8.71 o 
  -6  13   3       76.87       81.54      6.53 o 
  -5  13   3       79.69       70.49      6.82 o 
  -4  13   3     1589.95     1613.24     46.93 o 
  -3  13   3      247.69      231.72     10.24 o 
  -2  13   3      121.44      118.28      7.29 o 
  -1  13   3        9.61       11.68      2.99 o 
   0  13   3        3.95        2.65      3.75 o 
   1  13   3       80.67       81.33      4.65 o 
   2  13   3      169.40      154.84      6.88 o 
   3  13   3       18.01       24.44      3.37 o 
   4  13   3       92.36       92.70      5.80 o 
   5  13   3       20.08       29.54      4.03 o 
   6  13   3      108.25      103.85      9.70 o 
   7  13   3      406.78      386.49     17.29 o 
   8  13   3       31.80       41.48      6.52 o 
   9  13   3        4.47        6.86      5.10 o 
  10  13   3        0.03        6.14      5.71 o 
 -11  14   3       10.32        4.50      5.44 o 
 -10  14   3        7.80        7.02      5.66 o 
  -9  14   3       11.07        8.29      5.08 o 
  -8  14   3       35.00       33.71      5.76 o 
  -7  14   3       73.94       80.47      8.40 o 
  -6  14   3        3.86       -0.46      3.13 o 
  -5  14   3      636.75      649.86     23.64 o 
  -4  14   3      623.98      614.09     21.74 o 
  -3  14   3        0.20        2.53      3.29 o 
  -2  14   3       19.12       20.21      3.90 o 
  -1  14   3       20.28       31.92      4.55 o 
   0  14   3       10.75       13.42      3.65 o 
   1  14   3       92.55      102.57      5.37 o 
   2  14   3       62.66       57.12      4.53 o 
   3  14   3        3.67        1.72      2.47 o 
   4  14   3       33.98       43.74      4.63 o 
   5  14   3      240.90      234.45     10.14 o 
   6  14   3       49.57       55.28      6.05 o 
   7  14   3        1.51       -0.01      3.52 o 
   8  14   3       19.84        9.49      5.38 o 
   9  14   3        4.52        8.71      7.22 o 
  10  14   3        2.18        2.60      5.34 o 
 -11  15   3        0.18        0.83      4.98 o 
 -10  15   3        4.37        0.80      5.21 o 
  -9  15   3       16.88       13.70      5.76 o 
  -8  15   3       10.79       14.98      6.01 o 
  -7  15   3       19.25       30.25      5.47 o 
  -6  15   3        0.25        8.14      3.92 o 
  -5  15   3       65.30       67.75      6.40 o 
  -4  15   3        5.73        5.59      3.63 o 
  -3  15   3       14.07       20.91      4.05 o 
  -2  15   3      231.10      247.60     11.05 o 
  -1  15   3        0.65        7.89      5.75 o 
   0  15   3        3.19        9.12      3.55 o 
   1  15   3      166.05      144.99      7.33 o 
   2  15   3      315.86      274.80     10.69 o 
   3  15   3       26.01       33.17      4.14 o 
   4  15   3        8.53       12.21      3.42 o 
   5  15   3       41.76       45.86      9.27 o 
   6  15   3      243.81      236.83     15.60 o 
   7  15   3        4.74       17.82     10.43 o 
   8  15   3        4.90       12.02      6.55 o 
   9  15   3       10.58       14.54      6.61 o 
  10  15   3       10.82        9.47      9.25 o 
 -11  16   3        0.01        2.61      9.07 o 
 -10  16   3       12.64        8.77      6.76 o 
  -9  16   3       10.59        3.46      4.97 o 
  -8  16   3        1.89        1.77      4.81 o 
  -7  16   3       44.75       58.44     11.32 o 
  -6  16   3        2.80        6.22      4.70 o 
  -5  16   3       12.91       21.63      5.21 o 
  -4  16   3      179.03      152.17      9.23 o 
  -3  16   3        0.06        2.15      3.25 o 
  -2  16   3        0.49        8.13      3.89 o 
  -1  16   3        0.01       -3.55      3.55 o 
   0  16   3        4.81        3.09      3.34 o 
   1  16   3       47.77       40.83      5.20 o 
   2  16   3        4.53        4.57      2.60 o 
   3  16   3        4.50        6.42      4.32 o 
   4  16   3       40.17       41.38      5.94 o 
   5  16   3      101.06      109.38      8.30 o 
   6  16   3        3.25        5.11      4.75 o 
   7  16   3        2.72        5.35      5.24 o 
   8  16   3        0.13        0.88      4.83 o 
   9  16   3        0.05       -1.06      5.01 o 
 -10  17   3        1.89        2.71      5.59 o 
  -9  17   3        8.97       11.93      7.29 o 
  -8  17   3       71.95       87.46      9.98 o 
  -7  17   3       12.22       11.36      5.26 o 
  -6  17   3       14.60       18.63      4.91 o 
  -5  17   3        5.89       12.98      4.39 o 
  -4  17   3       36.44       52.52      6.35 o 
  -3  17   3        3.47        3.81      3.85 o 
  -2  17   3        0.76       -0.50      3.19 o 
  -1  17   3       60.20       54.00      5.59 o 
   0  17   3        1.48       10.09      3.70 o 
   1  17   3       23.24       25.60      5.89 o 
   2  17   3        8.50       13.84      4.79 o 
   3  17   3        1.35        5.51      5.03 o 
   4  17   3        4.71        6.26      3.64 o 
   5  17   3        3.03        1.79      3.45 o 
   6  17   3       40.62       57.83      7.55 o 
   7  17   3        0.01        0.64      4.54 o 
   8  17   3        0.00       -3.13      5.16 o 
  -9  18   3        1.17       -0.16      4.85 o 
  -8  18   3       31.30       42.50      8.74 o 
  -7  18   3       11.42       12.38      6.42 o 
  -6  18   3        0.25       -1.62      3.74 o 
  -5  18   3       25.46       27.96      6.57 o 
  -4  18   3       84.04       84.32      7.78 o 
  -3  18   3       25.35       29.02      5.32 o 
  -2  18   3        0.69        5.04      3.96 o 
  -1  18   3       12.62       15.59      4.56 o 
   0  18   3       10.69        7.46      3.85 o 
   1  18   3       28.31       36.80      5.72 o 
   2  18   3       33.78       19.78      6.11 o 
   3  18   3       66.42       59.84      7.37 o 
   4  18   3       35.70       43.09      9.32 o 
   5  18   3       67.96       57.32      6.59 o 
   6  18   3       20.00       31.88      6.61 o 
   7  18   3        1.48       -4.03      4.97 o 
   8  18   3        1.50       -4.07      7.54 o 
  -9  19   3        3.98       -6.56      7.14 o 
  -8  19   3        4.74        7.31      9.43 o 
  -7  19   3        8.40        1.05      5.12 o 
  -6  19   3        0.86        2.93      4.87 o 
  -5  19   3        5.35        5.29      4.41 o 
  -4  19   3        3.97        1.45      3.96 o 
  -3  19   3       38.63       35.33      5.63 o 
  -2  19   3        0.85       -2.22      3.73 o 
  -1  19   3        7.72       12.71      5.56 o 
   0  19   3       43.98       42.36      6.84 o 
   1  19   3       19.81       25.08      6.35 o 
   2  19   3        0.17        2.20      3.98 o 
   3  19   3       22.15       17.16      6.16 o 
   4  19   3       24.39       29.87      7.99 o 
   5  19   3        5.13       -0.49      5.47 o 
   6  19   3        5.47       13.43      7.67 o 
   7  19   3        6.05        3.10      6.06 o 
  -8  20   3        3.68        7.54      6.16 o 
  -7  20   3        4.23       14.14      7.29 o 
  -6  20   3        2.07       -2.27      4.78 o 
  -5  20   3        9.17       12.82      5.08 o 
  -4  20   3        0.11        3.11      4.18 o 
  -3  20   3       22.37       35.35      7.20 o 
  -2  20   3        1.39        3.68      4.58 o 
  -1  20   3       13.96       10.49      5.62 o 
   0  20   3        0.36        6.42      4.75 o 
   1  20   3        0.53       -0.36      4.25 o 
   2  20   3        1.10        3.15      4.68 o 
   3  20   3        2.12       -4.52      5.35 o 
   4  20   3        0.38       14.02      8.94 o 
   5  20   3        2.10        2.28      5.35 o 
   6  20   3        0.57        1.85      5.92 o 
  -7  21   3        2.50        7.27      9.16 o 
  -6  21   3        2.89       11.87      8.04 o 
  -5  21   3        5.38        7.66      5.72 o 
  -4  21   3        3.47       15.39      6.49 o 
  -3  21   3       19.99       36.61      7.58 o 
  -2  21   3        0.01        3.41      6.09 o 
  -1  21   3        0.64        5.45      5.41 o 
   0  21   3        1.55       -0.08      3.99 o 
   1  21   3        0.96        6.12      5.22 o 
   2  21   3        5.01        5.03      4.94 o 
   3  21   3        2.98        9.56      6.21 o 
   4  21   3        7.85        5.59      6.53 o 
   5  21   3        0.33       18.44      9.70 o 
  -5  22   3       11.48       13.75      7.39 o 
  -4  22   3        6.14        4.79      5.68 o 
  -3  22   3        0.03        8.97      6.15 o 
  -2  22   3        0.12       10.06      8.44 o 
  -1  22   3        4.75        7.24      6.10 o 
   0  22   3       14.43       16.75      6.84 o 
   1  22   3        2.90       -2.96      4.93 o 
   2  22   3        0.33       -0.13      4.90 o 
   3  22   3        2.55       -1.48      5.13 o 
   4  22   3        4.40       -1.69      8.16 o 
  -3  23   3        0.00       -3.45      6.72 o 
  -2  23   3        0.70        7.78      6.86 o 
  -1  23   3        3.78       10.97      7.26 o 
   0  23   3        3.21       -2.94      6.32 o 
   1  23   3        1.95       15.16      7.37 o 
   2  23   3        2.39       -8.82     13.86 o 
 -14   0   4       29.83       31.39     16.13 o 
 -13   0   4       71.35       67.88     13.79 o 
 -12   0   4       81.63       73.69     12.88 o 
 -11   0   4       99.98       90.81     12.65 o 
 -10   0   4     1190.57     1192.65     49.69 o 
  -9   0   4      478.81      521.08     24.20 o 
  -8   0   4      162.83      158.09     10.60 o 
  -7   0   4      104.79      115.60      8.74 o 
  -6   0   4      987.33      967.01     32.22 o 
  -5   0   4      145.60      134.49     10.66 o 
  -4   0   4     1170.78     1075.23     42.89 o 
  -3   0   4      954.12      974.74     24.82 o 
  -2   0   4       90.72       66.15      7.21 o 
  -1   0   4      694.77      777.95     40.48 o 
   0   0   4     4347.16     4144.68    105.80 o 
   1   0   4     3510.01     3941.52     88.02 o 
   2   0   4       50.66       48.87      3.81 o 
   3   0   4      545.29      539.51     23.68 o 
   4   0   4      132.72      136.58      8.17 o 
   5   0   4      103.52       96.40      7.01 o 
   6   0   4      273.96      261.77     15.50 o 
   7   0   4       19.22       16.20      4.14 o 
   8   0   4       34.06       32.75      5.78 o 
   9   0   4      286.27      225.79     18.73 o 
  10   0   4      141.24      138.17     16.29 o 
  11   0   4       33.21       37.32     11.23 o 
  12   0   4        2.95       -0.55      8.04 o 
 -14   1   4        2.74        0.43      5.71 o 
 -13   1   4        0.36       -3.68      6.52 o 
 -12   1   4        8.30        3.50      5.42 o 
 -11   1   4       87.84       94.26      7.51 o 
 -10   1   4      142.56      130.70      7.51 o 
  -9   1   4      255.05      246.75     10.00 o 
  -8   1   4      825.41      824.80     23.27 o 
  -7   1   4      133.97      123.56      6.83 o 
  -6   1   4       61.50       72.76      4.39 o 
  -5   1   4      199.04      188.38      6.14 o 
  -4   1   4       61.15       70.40      3.06 o 
  -3   1   4       91.56       75.27      5.17 o 
  -2   1   4       32.40       27.27      3.10 o 
  -1   1   4      179.05      165.69      4.37 o 
   0   1   4       67.14       69.27      2.78 o 
   1   1   4     3265.91     3321.97     50.54 o 
   2   1   4     3152.87     3056.67    138.72 o 
   3   1   4       81.45       93.52      4.80 o 
   4   1   4      168.14      168.81      6.07 o 
   5   1   4       16.48       13.80      2.81 o 
   6   1   4        0.55        5.12      3.77 o 
   7   1   4        7.50       13.06      3.45 o 
   8   1   4        0.01       -2.85      3.07 o 
   9   1   4       21.05       24.30      5.76 o 
  10   1   4        6.82       13.74      5.64 o 
  11   1   4      132.81      122.86     12.47 o 
  12   1   4      126.34      113.94     14.76 o 
 -14   2   4        0.00       -4.73      8.32 o 
 -13   2   4        2.39        6.34      5.96 o 
 -12   2   4       22.23       34.22      7.00 o 
 -11   2   4       15.19       13.73      6.81 o 
 -10   2   4       31.59       29.88      4.42 o 
  -9   2   4     1099.32     1126.86     32.27 o 
  -8   2   4        0.31        4.50      2.91 o 
  -7   2   4        1.59        8.47      2.74 o 
  -6   2   4       22.49       20.80      2.83 o 
  -5   2   4      211.51      209.36      8.81 o 
  -4   2   4       40.90       38.25      3.89 o 
  -3   2   4      305.83      298.29      7.28 o 
  -2   2   4      359.35      387.64      9.52 o 
  -1   2   4       98.00      119.13      4.01 o 
   0   2   4       68.64       62.22      3.04 o 
   1   2   4      984.97      987.21     27.82 o 
   2   2   4       57.79       68.00      3.90 o 
   3   2   4        7.72        5.21      3.33 o 
   4   2   4       51.62       52.78      3.66 o 
   5   2   4       25.77       30.30      4.22 o 
   6   2   4       29.69       36.62      3.76 o 
   7   2   4        3.61       16.79      3.25 o 
   8   2   4        0.35       16.36      8.28 o 
   9   2   4       32.95       44.57      7.20 o 
  10   2   4       89.88       84.74      9.49 o 
  11   2   4       11.19       11.90      6.06 o 
  12   2   4       22.59       23.28      8.41 o 
 -14   3   4        7.59        5.76      6.79 o 
 -13   3   4        0.79        1.41      5.12 o 
 -12   3   4       58.26       58.61     10.35 o 
 -11   3   4        9.65        7.97      5.29 o 
 -10   3   4        0.01        1.68      3.25 o 
  -9   3   4       93.77       97.13      6.34 o 
  -8   3   4       81.60       84.06      5.56 o 
  -7   3   4        0.91        2.76      2.60 o 
  -6   3   4       33.78       41.13      3.45 o 
  -5   3   4        2.17        3.44      2.41 o 
  -4   3   4        6.51        9.51      1.73 o 
  -3   3   4     1043.38     1079.18     21.20 o 
  -2   3   4      279.21      267.35      8.15 o 
  -1   3   4      133.71      142.98      5.24 o 
   0   3   4       15.57       15.51      2.03 o 
   1   3   4      857.56      814.79     23.94 o 
   2   3   4      180.44      190.60      6.97 o 
   3   3   4      113.50      125.03      4.53 o 
   4   3   4       27.95       34.15      3.15 o 
   5   3   4       66.38       74.60      4.51 o 
   6   3   4        7.50        3.68      2.32 o 
   7   3   4      386.00      372.24     12.32 o 
   8   3   4       27.12       38.68      5.26 o 
   9   3   4       39.21       39.39      6.37 o 
  10   3   4        0.61        5.87      5.01 o 
  11   3   4       85.72       74.79     10.21 o 
  12   3   4        4.52        5.38      7.49 o 
 -14   4   4        5.24        8.08      8.80 o 
 -13   4   4        1.23       -2.97      5.54 o 
 -12   4   4        1.70        5.20      5.18 o 
 -11   4   4       50.68       51.05      7.41 o 
 -10   4   4       33.64       34.30      4.77 o 
  -9   4   4        0.09       -1.44      3.05 o 
  -8   4   4      345.96      339.62     12.10 o 
  -7   4   4       45.36       42.34      4.06 o 
  -6   4   4       37.79       30.78      5.58 o 
  -5   4   4      721.81      793.01     18.63 o 
  -4   4   4      520.71      539.73     12.32 o 
  -3   4   4       27.27       35.40      2.76 o 
  -2   4   4       44.46       37.29      2.96 o 
  -1   4   4     1347.32     1389.79     30.84 o 
   0   4   4     1389.50     1433.81     31.46 o 
   1   4   4      700.30      639.29     11.34 o 
   2   4   4        1.99        2.06      2.77 o 
   3   4   4        5.52       10.08      2.35 o 
   4   4   4      101.70       91.67      4.64 o 
   5   4   4       25.60       31.25      3.33 o 
   6   4   4      100.10      104.48      6.81 o 
   7   4   4        6.83        6.05      2.74 o 
   8   4   4       85.53       81.94      6.95 o 
   9   4   4        8.43       10.45      6.29 o 
  10   4   4      110.62      106.89     11.23 o 
  11   4   4       23.28       38.24      7.85 o 
  12   4   4       10.53        9.83      6.83 o 
 -13   5   4        3.20       -2.33      6.55 o 
 -12   5   4        5.27        9.81      5.72 o 
 -11   5   4       15.69       16.39      4.93 o 
 -10   5   4        7.05        5.34      4.34 o 
  -9   5   4       96.98       96.43      6.43 o 
  -8   5   4      111.51      110.27      7.39 o 
  -7   5   4        9.13       11.22      3.82 o 
  -6   5   4        1.32       -1.69      2.47 o 
  -5   5   4        3.49        6.61      2.16 o 
  -4   5   4      268.60      281.24      7.82 o 
  -3   5   4      328.04      306.14      7.51 o 
  -2   5   4        3.72        2.34      1.98 o 
  -1   5   4        8.28        8.53      2.40 o 
   0   5   4        3.44        8.86      4.01 o 
   1   5   4       18.62       18.46      3.04 o 
   2   5   4      121.89      103.54      3.84 o 
   3   5   4        9.93        7.80      2.00 o 
   4   5   4       38.78       40.68      3.72 o 
   5   5   4        1.49       -1.34      2.86 o 
   6   5   4      160.16      157.95      8.10 o 
   7   5   4       97.92      102.33      6.00 o 
   8   5   4        4.54       14.05      5.87 o 
   9   5   4       18.51       20.86      7.07 o 
  10   5   4        9.73        8.29      5.16 o 
  11   5   4        0.22       -2.07      5.09 o 
 -13   6   4        0.58        3.45      7.19 o 
 -12   6   4        0.50       -4.97      4.97 o 
 -11   6   4        0.50        5.21      4.17 o 
 -10   6   4       27.27       33.47      5.59 o 
  -9   6   4      162.36      165.98      8.12 o 
  -8   6   4       78.06       72.45      5.35 o 
  -7   6   4       15.90       22.64      3.38 o 
  -6   6   4       22.16       26.02      3.06 o 
  -5   6   4       79.16       68.22      4.18 o 
  -4   6   4      343.91      405.26     12.60 o 
  -3   6   4       32.85       25.91      3.99 o 
  -2   6   4       53.72       39.46      3.73 o 
  -1   6   4      409.48      389.88     11.65 o 
   0   6   4      263.39      269.18      9.11 o 
   1   6   4      347.79      354.46     18.80 o 
   2   6   4      123.18      107.46      4.44 o 
   3   6   4        0.34        2.08      2.65 o 
   4   6   4      121.17      133.75      5.90 o 
   5   6   4       25.17       21.97      3.20 o 
   6   6   4        4.04       11.22      4.66 o 
   7   6   4        5.87       13.11      4.50 o 
   8   6   4       17.96       28.36      4.86 o 
   9   6   4        9.35        1.67      3.64 o 
  10   6   4        0.02        6.09      5.31 o 
  11   6   4       21.69       18.84      7.95 o 
 -13   7   4        0.51        5.75      9.71 o 
 -12   7   4       19.58       16.08      5.59 o 
 -11   7   4       15.34       16.24      5.23 o 
 -10   7   4        2.89        6.02      4.60 o 
  -9   7   4       60.23       72.58      5.90 o 
  -8   7   4        0.00       -0.59      2.80 o 
  -7   7   4       13.60       20.55      3.83 o 
  -6   7   4       32.02       40.66      3.75 o 
  -5   7   4        9.03       12.43      3.39 o 
  -4   7   4       27.73       23.05      2.65 o 
  -3   7   4      389.40      367.89      9.65 o 
  -2   7   4      123.63      113.64      4.19 o 
  -1   7   4       90.07       90.44      5.63 o 
   0   7   4      277.65      248.17     14.41 o 
   1   7   4       44.80       39.55      4.48 o 
   2   7   4      122.00      111.45      4.65 o 
   3   7   4        0.59       -1.75      1.94 o 
   4   7   4       31.85       36.46      4.67 o 
   5   7   4       80.76       87.81      6.29 o 
   6   7   4       16.71        9.76      3.14 o 
   7   7   4       43.21       47.28      5.64 o 
   8   7   4        2.12       15.28      4.39 o 
   9   7   4       14.68       20.53      5.25 o 
  10   7   4        6.85       -1.09      4.30 o 
  11   7   4        0.01       -2.32      5.20 o 
 -13   8   4       23.98       36.93     16.32 o 
 -12   8   4        0.07       -6.40      6.40 o 
 -11   8   4       32.53       38.62      5.95 o 
 -10   8   4        1.73        7.70      4.12 o 
  -9   8   4        5.29       12.24      3.60 o 
  -8   8   4       42.95       44.27      4.74 o 
  -7   8   4      131.55      131.80      8.22 o 
  -6   8   4      123.29      119.96      7.63 o 
  -5   8   4      301.27      309.01     11.66 o 
  -4   8   4       84.58       88.04      4.73 o 
  -3   8   4       41.10       45.24      3.19 o 
  -2   8   4        0.08        4.38      2.54 o 
  -1   8   4       63.00       66.71      4.36 o 
   0   8   4      174.92      177.90      5.59 o 
   1   8   4       17.15       24.87      4.46 o 
   2   8   4        0.02       -1.05      1.64 o 
   3   8   4        9.13       11.82      3.60 o 
   4   8   4      139.90      152.34     11.03 o 
   5   8   4      318.68      331.31     11.40 o 
   6   8   4       33.50       19.77      9.32 o 
   7   8   4       33.02       44.56      5.53 o 
   8   8   4       34.59       36.89      5.71 o 
   9   8   4        2.54        3.67      3.82 o 
  10   8   4        5.10        3.69      4.79 o 
  11   8   4        3.42        6.73      5.98 o 
 -13   9   4        0.08        6.30      8.43 o 
 -12   9   4        2.53       10.79      6.15 o 
 -11   9   4        3.30       -0.66      4.48 o 
 -10   9   4       19.11       22.65      9.03 o 
  -9   9   4       20.98       25.86      5.02 o 
  -8   9   4       29.76       32.79      4.39 o 
  -7   9   4       33.76       43.26      5.33 o 
  -6   9   4       23.44       33.20      4.78 o 
  -5   9   4        1.40       -2.19      2.19 o 
  -4   9   4      270.45      269.47     10.11 o 
  -3   9   4       63.21       67.70      5.06 o 
  -2   9   4       48.47       39.10      3.31 o 
  -1   9   4       20.29       23.52      2.32 o 
   0   9   4       14.35       15.72      2.81 o 
   1   9   4       21.12       24.19      3.62 o 
   2   9   4        0.50       -1.33      2.07 o 
   3   9   4      135.35      138.99      6.88 o 
   4   9   4       17.13       16.20      4.23 o 
   5   9   4        1.36        3.06      5.15 o 
   6   9   4       34.23       39.85      4.88 o 
   7   9   4        5.65       15.36      5.41 o 
   8   9   4       20.69       12.44      5.15 o 
   9   9   4        1.61        4.17      4.36 o 
  10   9   4        0.96       12.20      6.68 o 
  11   9   4        5.56        9.15      6.35 o 
 -12  10   4        2.62        8.91      6.06 o 
 -11  10   4        0.62       -2.55      5.52 o 
 -10  10   4        0.00        0.94      4.33 o 
  -9  10   4       10.98       17.06      4.81 o 
  -8  10   4       11.43       16.14      3.77 o 
  -7  10   4       61.62       55.54      4.83 o 
  -6  10   4      132.69      122.85      8.75 o 
  -5  10   4      149.05      141.00     11.20 o 
  -4  10   4        7.13        8.19      2.41 o 
  -3  10   4        0.87        7.96      3.36 o 
  -2  10   4        2.35        2.55      2.44 o 
  -1  10   4        3.13        1.72      2.01 o 
   0  10   4      104.71      111.68      4.83 o 
   1  10   4       27.04       22.65      3.32 o 
   2  10   4       23.78       13.74      3.43 o 
   3  10   4       17.57       14.20      5.16 o 
   4  10   4       34.62       36.66      4.06 o 
   5  10   4       95.31       92.41      6.29 o 
   6  10   4       50.21       36.22      6.56 o 
   7  10   4        0.11        2.82      3.68 o 
   8  10   4        1.86       -0.35      3.21 o 
   9  10   4       10.13        5.48      4.26 o 
  10  10   4        6.85       -5.59      6.08 o 
 -12  11   4        9.49        3.91      6.23 o 
 -11  11   4        5.52       -0.89      4.81 o 
 -10  11   4        0.03        1.05      4.53 o 
  -9  11   4       72.54       61.66      7.45 o 
  -8  11   4       30.56       36.28      5.49 o 
  -7  11   4      352.23      322.81     14.65 o 
  -6  11   4        5.79       12.64      5.03 o 
  -5  11   4        2.57        0.77      3.41 o 
  -4  11   4        0.01        3.94      3.73 o 
  -3  11   4      111.89      112.52      5.58 o 
  -2  11   4      101.37      105.70      7.58 o 
  -1  11   4       28.42       32.29      7.50 o 
   0  11   4       98.38       99.64      5.01 o 
   1  11   4      177.75      196.52      7.63 o 
   2  11   4      390.46      349.83     17.49 o 
   3  11   4      255.59      256.84     10.92 o 
   4  11   4        0.19       -2.69      2.69 o 
   5  11   4       38.48       47.33      5.07 o 
   6  11   4      201.82      197.11     11.55 o 
   7  11   4       65.51       61.70      6.88 o 
   8  11   4       15.60       11.71      4.83 o 
   9  11   4        2.33        2.40      4.04 o 
  10  11   4        7.60       18.73      9.43 o 
 -12  12   4        8.92       37.81     11.32 o 
 -11  12   4       18.50       30.47      8.01 o 
 -10  12   4        0.53        8.19      5.73 o 
  -9  12   4        0.32        2.30      4.59 o 
  -8  12   4       44.76       44.63      6.30 o 
  -7  12   4       62.16       63.85      6.47 o 
  -6  12   4       31.36       41.32      5.61 o 
  -5  12   4        0.92        2.07      3.21 o 
  -4  12   4      159.64      124.71     11.47 o 
  -3  12   4       79.19       72.42      5.16 o 
  -2  12   4       43.85       57.33      3.94 o 
  -1  12   4        2.72        6.64      2.34 o 
   0  12   4        2.42        5.01      2.40 o 
   1  12   4        4.85        6.68      2.54 o 
   2  12   4       91.58       83.81      6.34 o 
   3  12   4        7.06        9.79      2.92 o 
   4  12   4        0.25        3.99      2.86 o 
   5  12   4       69.92       83.78      6.16 o 
   6  12   4        1.23       -1.45      3.62 o 
   7  12   4       34.12       45.08      6.19 o 
   8  12   4       13.78       20.17      6.73 o 
   9  12   4        1.05        4.12      4.30 o 
  10  12   4        0.01        3.25      9.08 o 
 -11  13   4        9.08       13.40      7.37 o 
 -10  13   4        0.61        8.52      6.02 o 
  -9  13   4        6.98       16.54      7.89 o 
  -8  13   4        2.21        4.77      4.18 o 
  -7  13   4       17.69       27.40      5.32 o 
  -6  13   4       35.65       50.30      5.79 o 
  -5  13   4      308.39      304.54     14.60 o 
  -4  13   4      162.00      157.23      9.08 o 
  -3  13   4      241.89      237.68     24.27 o 
  -2  13   4       59.21       66.24      9.39 o 
  -1  13   4       72.67       63.18      5.02 o 
   0  13   4        0.32        0.49      2.31 o 
   1  13   4        7.28        8.19      5.47 o 
   2  13   4       51.44       54.96      7.26 o 
   3  13   4        2.64        1.05      2.68 o 
   4  13   4        0.00        1.31      2.91 o 
   5  13   4       20.95       32.15      4.44 o 
   6  13   4       18.56       18.27      4.74 o 
   7  13   4       66.42       63.46      7.47 o 
   8  13   4        7.34        6.71      4.71 o 
   9  13   4        0.85        8.09      7.06 o 
 -11  14   4       14.50       11.26     10.14 o 
 -10  14   4        2.07        3.49      5.19 o 
  -9  14   4       22.98       34.63     10.21 o 
  -8  14   4       23.23       21.26      5.40 o 
  -7  14   4        6.45       11.97      7.69 o 
  -6  14   4        0.12        0.52      4.65 o 
  -5  14   4       41.57       52.28      6.46 o 
  -4  14   4       20.93       45.17      5.93 o 
  -3  14   4       57.20       65.49      6.45 o 
  -2  14   4       50.32       64.19      6.45 o 
  -1  14   4       29.19       28.06      4.19 o 
   0  14   4       42.48       38.29      3.81 o 
   1  14   4        0.59        3.32      4.12 o 
   2  14   4       15.20       10.62      4.47 o 
   3  14   4       98.56       88.46      6.35 o 
   4  14   4       39.67       47.70      5.30 o 
   5  14   4       74.18       73.55      6.57 o 
   6  14   4       44.90       53.86     10.01 o 
   7  14   4        5.36       12.64      5.33 o 
   8  14   4       16.65        6.46      6.04 o 
   9  14   4        1.71       -7.78      7.78 o 
 -10  15   4        3.77        7.26      6.59 o 
  -9  15   4        1.54       -3.54      5.13 o 
  -8  15   4        2.56       16.00      5.53 o 
  -7  15   4       41.72       50.18      6.80 o 
  -6  15   4        8.81       16.86      6.55 o 
  -5  15   4      122.80      125.53      9.25 o 
  -4  15   4      118.14      114.40      8.84 o 
  -3  15   4      297.25      262.26     12.93 o 
  -2  15   4      146.71      134.35      8.83 o 
  -1  15   4        0.77       12.04      6.92 o 
   0  15   4        5.36       10.16      3.88 o 
   1  15   4        2.58       -0.02      2.34 o 
   2  15   4       23.53       19.57      3.83 o 
   3  15   4        0.10       -0.63      3.54 o 
   4  15   4       51.90       53.87      5.56 o 
   5  15   4      115.16       91.47      9.12 o 
   6  15   4       13.24       17.24      9.01 o 
   7  15   4       23.39       17.44      6.47 o 
   8  15   4       10.13        0.80      5.92 o 
 -10  16   4        6.62       21.53     11.50 o 
  -9  16   4        2.65        0.37      4.58 o 
  -8  16   4        0.00       -1.11      5.00 o 
  -7  16   4        0.23       -1.80      5.32 o 
  -6  16   4        8.48       10.73      4.46 o 
  -5  16   4        4.42        7.60      4.10 o 
  -4  16   4      146.73      137.05      9.64 o 
  -3  16   4      389.77      418.97     18.81 o 
  -2  16   4       63.37       62.93      6.48 o 
  -1  16   4        1.57       -1.23      3.28 o 
   0  16   4       40.59       50.08      5.83 o 
   1  16   4        1.99       -1.00      3.03 o 
   2  16   4        1.56       -3.16      3.16 o 
   3  16   4       28.47       34.82      4.79 o 
   4  16   4        2.28        2.39      3.15 o 
   5  16   4        0.60       -4.33      4.33 o 
   6  16   4       90.40       83.86      9.55 o 
   7  16   4       28.53       54.09     13.97 o 
   8  16   4        4.28       17.34     19.01 o 
  -9  17   4       23.96       13.86      9.42 o 
  -8  17   4       30.13       45.66      8.24 o 
  -7  17   4        0.51       -5.10      5.10 o 
  -6  17   4        0.38       -2.75      3.88 o 
  -5  17   4        0.74        5.72      4.43 o 
  -4  17   4       24.10       20.32      5.52 o 
  -3  17   4        2.98       -4.27      4.27 o 
  -2  17   4        0.42       -1.55      3.61 o 
  -1  17   4        0.04        3.63      3.80 o 
   0  17   4        4.87        0.28      3.35 o 
   1  17   4       17.55       12.59      4.62 o 
   2  17   4      101.87       90.01      7.96 o 
   3  17   4        2.45        5.21      5.93 o 
   4  17   4       23.78       21.90      5.40 o 
   5  17   4        6.04        1.33      4.25 o 
   6  17   4        2.09        7.65      7.12 o 
   7  17   4        3.16       11.25      8.17 o 
  -8  18   4        5.09        8.82      8.04 o 
  -7  18   4        3.39        9.00      5.95 o 
  -6  18   4        6.59       -0.20      4.38 o 
  -5  18   4        1.10        0.32      4.71 o 
  -4  18   4       35.82       51.40      7.11 o 
  -3  18   4        2.22        0.25      3.75 o 
  -2  18   4       29.04       33.57      5.79 o 
  -1  18   4       12.40        8.45      4.30 o 
   0  18   4       15.27       18.19      4.88 o 
   1  18   4       48.58       50.73      7.43 o 
   2  18   4        2.50       -5.89      5.89 o 
   3  18   4       11.03       13.64      5.56 o 
   4  18   4        3.55       -4.25      6.68 o 
   5  18   4       18.01       21.56     17.09 o 
   6  18   4        2.06       12.59     10.73 o 
  -8  19   4       12.13        8.60      8.07 o 
  -7  19   4        4.35       -2.74      6.50 o 
  -6  19   4       23.68       34.72      8.45 o 
  -5  19   4        0.11       -4.17      5.68 o 
  -4  19   4        1.54        5.90      4.87 o 
  -3  19   4       28.49       33.58      6.23 o 
  -2  19   4        1.43       -0.46      3.73 o 
  -1  19   4        4.00       -0.41      4.75 o 
   0  19   4       17.13        6.84      5.37 o 
   1  19   4       49.09       37.69      7.07 o 
   2  19   4       21.81       14.10      7.71 o 
   3  19   4        1.32        1.67      6.61 o 
   4  19   4        0.02       -1.78      7.23 o 
   5  19   4        4.10       10.44      9.62 o 
   6  19   4        6.35        2.97     10.68 o 
  -7  20   4        1.57        5.03      7.26 o 
  -6  20   4        4.66        5.79      4.94 o 
  -5  20   4        4.88        2.86      5.65 o 
  -4  20   4       20.44       21.39     16.04 o 
  -3  20   4        3.62       -7.44      7.44 o 
  -2  20   4        1.20        3.59      6.18 o 
  -1  20   4        2.87        6.96      6.85 o 
   0  20   4        0.05        0.49      5.89 o 
   1  20   4       29.20       19.01      7.84 o 
   2  20   4       42.12       39.67      9.79 o 
   3  20   4        1.72       -1.37      6.85 o 
   4  20   4        0.03       -5.21      8.38 o 
   5  20   4        1.94       -3.41     10.82 o 
  -5  21   4       10.71       13.55      8.65 o 
  -4  21   4        8.21        3.10      9.48 o 
  -3  21   4       10.31       14.16      6.97 o 
  -2  21   4        9.72        2.37      5.85 o 
  -1  21   4        1.04       -4.01      6.20 o 
   0  21   4        0.35        3.84      8.62 o 
   1  21   4        1.40       -2.68      6.83 o 
   2  21   4        0.99        0.21      6.32 o 
   3  21   4        7.03        4.62     10.01 o 
  -3  22   4        5.10        7.48      8.55 o 
  -2  22   4       12.70        9.37     10.70 o 
  -1  22   4        0.39       -5.67      7.79 o 
   0  22   4        5.50        6.48      7.49 o 
   1  22   4        0.02       -4.50      8.11 o 
 -13   1   5        4.00        4.24      6.41 o 
 -12   1   5       31.54       26.75      7.18 o 
 -11   1   5       24.64       20.61      4.68 o 
 -10   1   5       53.23       51.90      5.44 o 
  -9   1   5       77.86       76.47      6.42 o 
  -8   1   5       15.70       23.52      3.88 o 
  -7   1   5       27.66       30.67      4.35 o 
  -6   1   5        5.22        7.22      3.34 o 
  -5   1   5       18.88       26.88      2.64 o 
  -4   1   5        0.89        0.10      2.25 o 
  -3   1   5       23.17       18.82      2.63 o 
  -2   1   5      407.41      393.88     15.43 o 
  -1   1   5      144.91      134.40      7.87 o 
   0   1   5      115.71      108.19      7.38 o 
   1   1   5      114.75      104.70      6.19 o 
   2   1   5       29.57       35.17      3.20 o 
   3   1   5       50.32       43.76      3.10 o 
   4   1   5       62.24       74.51      8.80 o 
   5   1   5       24.42       26.57      3.24 o 
   6   1   5      118.96      121.42      6.82 o 
   7   1   5       18.47       24.17      4.45 o 
   8   1   5        3.59        0.63      3.80 o 
   9   1   5       11.70       26.62     10.84 o 
  10   1   5        0.23        3.89      7.03 o 
  11   1   5       11.79        6.24      8.54 o 
 -13   2   5       39.89       45.52      9.51 o 
 -12   2   5        5.01       -0.08      5.35 o 
 -11   2   5       20.16       18.09      5.59 o 
 -10   2   5        1.15        1.41      3.26 o 
  -9   2   5       13.36       17.51      4.09 o 
  -8   2   5       87.67       96.71      6.36 o 
  -7   2   5      306.91      305.16     12.52 o 
  -6   2   5        3.81        3.70      2.91 o 
  -5   2   5       32.12       28.19      3.26 o 
  -4   2   5       25.83       25.12      3.09 o 
  -3   2   5       11.56       13.21      2.41 o 
  -2   2   5      186.13      155.24     12.00 o 
  -1   2   5      273.62      220.85      9.83 o 
   0   2   5      344.92      294.08     12.23 o 
   1   2   5       16.61       23.70      4.58 o 
   2   2   5        2.98        4.48      3.26 o 
   3   2   5      172.59      153.85      9.99 o 
   4   2   5      111.03      106.13      6.53 o 
   5   2   5        3.13        7.49      2.67 o 
   6   2   5        0.88        6.16      3.15 o 
   7   2   5        8.79       11.00      5.54 o 
   8   2   5       18.36       24.42      5.33 o 
   9   2   5       31.76       30.92      8.09 o 
  10   2   5        2.94        1.87      5.03 o 
  11   2   5       31.00       22.30     12.49 o 
 -13   3   5       30.78       27.45     10.12 o 
 -12   3   5        0.04       -0.19      5.06 o 
 -11   3   5       21.78       28.72      6.40 o 
 -10   3   5       31.56       39.58      5.28 o 
  -9   3   5       16.75       20.96      6.00 o 
  -8   3   5       28.76       27.01      4.35 o 
  -7   3   5       82.59       93.89      5.50 o 
  -6   3   5        2.59        8.69      2.60 o 
  -5   3   5        0.85        6.83      5.60 o 
  -4   3   5        7.47       14.91      4.53 o 
  -3   3   5      361.11      338.96     10.66 o 
  -2   3   5       19.46       16.68      2.69 o 
  -1   3   5       46.69       53.82      3.21 o 
   0   3   5       57.01       56.27      3.50 o 
   1   3   5      214.19      212.32      7.81 o 
   2   3   5       16.65       15.47      5.54 o 
   3   3   5       26.82       29.59      3.70 o 
   4   3   5       18.70       23.44      2.90 o 
   5   3   5        2.84        2.87      2.32 o 
   6   3   5      162.26      154.09      7.84 o 
   7   3   5       15.25       18.05      3.79 o 
   8   3   5        5.73        9.85      4.46 o 
   9   3   5       40.05       57.85      8.51 o 
  10   3   5       28.76        9.17      9.31 o 
 -13   4   5        0.55       -2.30     14.61 o 
 -12   4   5       31.65       23.02      7.43 o 
 -11   4   5       22.86       32.06      6.50 o 
 -10   4   5       28.07       33.37      5.72 o 
  -9   4   5       30.72       37.29      4.84 o 
  -8   4   5      112.18      123.10      6.76 o 
  -7   4   5        0.29       10.06      5.00 o 
  -6   4   5       92.18       79.71      7.02 o 
  -5   4   5       90.51       85.85      5.95 o 
  -4   4   5      151.36      159.16      7.26 o 
  -3   4   5       15.55       20.61      3.33 o 
  -2   4   5      106.10      115.48      7.78 o 
  -1   4   5      396.01      378.33     11.38 o 
   0   4   5      297.74      288.45     11.02 o 
   1   4   5       66.62       77.91      4.58 o 
   2   4   5        0.69        1.07      2.13 o 
   3   4   5       54.51       58.89      5.21 o 
   4   4   5       22.67       18.11      3.10 o 
   5   4   5      101.36      100.33      9.31 o 
   6   4   5      119.20      103.66      6.60 o 
   7   4   5       34.65       41.69      4.62 o 
   8   4   5       27.71       37.73      6.36 o 
   9   4   5       30.69       34.12      7.56 o 
  10   4   5        0.27       10.24      6.49 o 
 -13   5   5       30.67       34.63     20.46 o 
 -12   5   5       22.99       42.79      9.27 o 
 -11   5   5        0.33        2.72      4.77 o 
 -10   5   5        6.24        8.96      3.98 o 
  -9   5   5       70.74       62.69      6.08 o 
  -8   5   5        5.34        8.48      3.16 o 
  -7   5   5       83.46       91.24      5.66 o 
  -6   5   5       96.32       79.71      5.20 o 
  -5   5   5      156.23      173.09      8.45 o 
  -4   5   5      156.50      158.86      8.32 o 
  -3   5   5      147.60      144.00      6.86 o 
  -2   5   5       27.83       29.99      3.39 o 
  -1   5   5       66.22       59.50      4.31 o 
   0   5   5       13.85       15.64      2.88 o 
   1   5   5       49.99       47.51      6.38 o 
   2   5   5       68.32       77.49      5.23 o 
   3   5   5       33.18       28.26      4.73 o 
   4   5   5       23.50       29.36      4.00 o 
   5   5   5        0.98        6.12      2.90 o 
   6   5   5        5.98       10.30      3.66 o 
   7   5   5       51.67       44.68      5.60 o 
   8   5   5       17.98       21.57      4.86 o 
   9   5   5       20.83       30.03     10.84 o 
  10   5   5       24.82       27.72     11.41 o 
 -13   6   5       36.29       46.57     14.06 o 
 -12   6   5        3.51       10.49      8.90 o 
 -11   6   5        4.72        3.81      4.63 o 
 -10   6   5       12.58       10.28      6.23 o 
  -9   6   5      176.40      195.79      9.91 o 
  -8   6   5       13.28       16.03      3.81 o 
  -7   6   5       24.11       30.02      3.80 o 
  -6   6   5        4.31        9.91      3.76 o 
  -5   6   5        8.09        6.78      3.41 o 
  -4   6   5      111.34      131.11      6.83 o 
  -3   6   5      179.31      163.60      7.69 o 
  -2   6   5      192.61      189.93      8.18 o 
  -1   6   5       24.74       29.34      3.86 o 
   0   6   5       14.48       34.00      3.89 o 
   1   6   5       50.99       54.22      4.67 o 
   2   6   5       55.99       59.40      5.28 o 
   3   6   5        1.41        1.85      2.87 o 
   4   6   5       12.93       11.35      2.71 o 
   5   6   5      121.47      120.00      6.72 o 
   6   6   5       36.92       45.16      4.97 o 
   7   6   5       10.73       10.11      3.76 o 
   8   6   5       10.53        7.78      4.54 o 
   9   6   5        2.74       -4.59      6.27 o 
  10   6   5        0.12       -1.40      5.76 o 
 -12   7   5        0.07       -5.92      7.83 o 
 -11   7   5        8.37       16.20      5.49 o 
 -10   7   5       20.87       25.82      7.32 o 
  -9   7   5        8.90       15.32      4.35 o 
  -8   7   5       49.52       45.01      6.43 o 
  -7   7   5        1.90       -2.61      2.67 o 
  -6   7   5        2.96        4.40      2.42 o 
  -5   7   5       79.92       86.76      6.35 o 
  -4   7   5       25.44       29.59      4.16 o 
  -3   7   5       11.16       18.35      3.81 o 
  -2   7   5        3.44       -0.84      3.46 o 
  -1   7   5        3.82        1.90      2.43 o 
   0   7   5        6.70        2.10      4.14 o 
   1   7   5      134.22      136.24      7.41 o 
   2   7   5       12.77       12.34      6.51 o 
   3   7   5       36.10       29.38      4.53 o 
   4   7   5        4.77        0.98      2.90 o 
   5   7   5       38.09       41.42      4.40 o 
   6   7   5       66.30       69.80      6.36 o 
   7   7   5        2.49        8.89      4.27 o 
   8   7   5        0.03        5.33      4.18 o 
   9   7   5        7.65        7.09      6.76 o 
  10   7   5        0.04        0.66      6.09 o 
 -12   8   5        1.33        1.95      9.93 o 
 -11   8   5       30.61       31.61     10.00 o 
 -10   8   5       25.35       18.00      5.83 o 
  -9   8   5      117.60      116.00      8.35 o 
  -8   8   5        7.11       16.31      4.78 o 
  -7   8   5       10.89       10.85      3.93 o 
  -6   8   5        3.26        4.37      3.18 o 
  -5   8   5       98.65       89.72      6.55 o 
  -4   8   5      168.48      173.76      9.06 o 
  -3   8   5      237.24      254.57     10.78 o 
  -2   8   5       18.28       27.76      5.67 o 
  -1   8   5      120.64      118.83      7.71 o 
   0   8   5       24.15       23.82      3.97 o 
   1   8   5       35.85       35.94      4.48 o 
   2   8   5        8.29        6.53      3.71 o 
   3   8   5       89.69       83.85      6.64 o 
   4   8   5      121.28      111.05      7.50 o 
   5   8   5        0.00       -2.56      2.77 o 
   6   8   5        1.37       11.08      3.88 o 
   7   8   5        0.80       -0.11      3.64 o 
   8   8   5        0.12        3.34      4.51 o 
   9   8   5       10.43        4.32      7.00 o 
  10   8   5       22.50       14.85      7.52 o 
 -12   9   5       22.66        7.89      9.21 o 
 -11   9   5       18.71       24.63      8.88 o 
 -10   9   5       18.31       18.87      6.11 o 
  -9   9   5       68.96       70.10      6.16 o 
  -8   9   5      113.95      124.23     10.26 o 
  -7   9   5       79.29       74.20      6.91 o 
  -6   9   5        3.44       10.23      3.95 o 
  -5   9   5       32.17       39.20      5.11 o 
  -4   9   5       12.01       18.62      3.90 o 
  -3   9   5       14.14       21.10      4.19 o 
  -2   9   5        4.19       10.51      4.18 o 
  -1   9   5       23.10       30.74      4.26 o 
   0   9   5      123.61      131.90      8.83 o 
   1   9   5      290.02      313.74     12.91 o 
   2   9   5      236.31      254.58     13.28 o 
   3   9   5        0.53        2.86      3.36 o 
   4   9   5        5.77       13.84      6.87 o 
   5   9   5       10.15       11.92      4.83 o 
   6   9   5        1.18        6.85      4.13 o 
   7   9   5        1.88        4.48      4.82 o 
   8   9   5        1.57       -2.34      4.38 o 
   9   9   5        0.33        5.70      9.59 o 
 -12  10   5        3.89       11.28      9.88 o 
 -11  10   5        0.12       -3.06      9.20 o 
 -10  10   5       24.42       27.25      8.59 o 
  -9  10   5       64.06       56.26      7.39 o 
  -8  10   5        0.01       -3.79      3.79 o 
  -7  10   5       22.68       28.54      9.23 o 
  -6  10   5       25.31       21.95      7.29 o 
  -5  10   5       31.60       40.35      7.34 o 
  -4  10   5       86.61       91.44      9.64 o 
  -3  10   5       24.09       30.45      4.48 o 
  -2  10   5       30.96       29.50      4.32 o 
  -1  10   5        4.82        1.76      3.35 o 
   0  10   5        8.97       10.82      3.28 o 
   1  10   5       40.90       46.10      5.30 o 
   2  10   5        3.61       16.65      5.04 o 
   3  10   5        0.07        6.61      4.28 o 
   4  10   5        9.54        9.74      3.91 o 
   5  10   5        0.17       -2.64      3.48 o 
   6  10   5        5.11        4.75      5.35 o 
   7  10   5        7.66        7.37      5.19 o 
   8  10   5        3.78        5.16      6.94 o 
   9  10   5        4.69        7.83     10.72 o 
 -11  11   5        0.11        9.99      8.84 o 
 -10  11   5        4.44        8.33      8.33 o 
  -9  11   5        0.61       12.27      9.29 o 
  -8  11   5       56.06       52.82      8.64 o 
  -7  11   5        0.33        7.08      6.82 o 
  -6  11   5        9.30        1.84      4.19 o 
  -5  11   5        0.45        4.40      4.44 o 
  -4  11   5       11.79        9.15      5.14 o 
  -3  11   5      195.04      210.45     12.09 o 
  -2  11   5       13.40       18.97      3.83 o 
  -1  11   5        1.50        7.31      4.41 o 
   0  11   5        2.51        3.44      3.23 o 
   1  11   5       13.21       16.02      7.85 o 
   2  11   5      183.43      194.19     12.80 o 
   3  11   5        3.19        6.49      7.96 o 
   4  11   5        0.27       -0.43      4.21 o 
   5  11   5        0.56        5.61      4.02 o 
   6  11   5        7.52        5.65      5.18 o 
   7  11   5      117.95      132.44     11.64 o 
   8  11   5        0.27       -1.90      5.86 o 
   9  11   5        2.60        0.89      5.89 o 
 -11  12   5        0.16        9.04     12.58 o 
 -10  12   5        2.00       17.72      9.46 o 
  -9  12   5        5.45        0.18      5.75 o 
  -8  12   5       30.68       41.77      8.03 o 
  -7  12   5       34.17       47.74      8.53 o 
  -6  12   5       15.17       27.50      7.06 o 
  -5  12   5      120.75      113.17     10.48 o 
  -4  12   5      140.70      131.55     11.00 o 
  -3  12   5        3.50        4.80      3.12 o 
  -2  12   5       37.63       47.96      6.61 o 
  -1  12   5       19.18       31.75      4.97 o 
   0  12   5       51.95       59.50      5.78 o 
   1  12   5       13.31       13.50      5.72 o 
   2  12   5        0.02       -2.20      4.81 o 
   3  12   5       17.24       17.08      4.57 o 
   4  12   5        2.42        5.64      6.38 o 
   5  12   5       62.51       64.71      7.39 o 
   6  12   5        7.37       16.87      5.86 o 
   7  12   5        0.24        3.55      6.07 o 
   8  12   5       48.18       50.79      9.85 o 
 -10  13   5        1.47       -4.06      7.40 o 
  -9  13   5        1.11        2.19      6.66 o 
  -8  13   5        4.77       -0.86      4.67 o 
  -7  13   5       46.62       48.85      7.90 o 
  -6  13   5        5.92       10.71      4.98 o 
  -5  13   5       51.11       54.52      8.25 o 
  -4  13   5      360.37      372.66     20.39 o 
  -3  13   5      456.67      488.38     23.84 o 
  -2  13   5        8.95       16.13      4.18 o 
  -1  13   5       14.42       17.44      4.43 o 
   0  13   5        6.78        4.97      3.80 o 
   1  13   5        6.03        8.26      4.00 o 
   2  13   5       11.58        9.13      6.49 o 
   3  13   5       17.69       24.97      5.40 o 
   4  13   5       17.10       22.65      5.09 o 
   5  13   5       34.90       37.37      6.64 o 
   6  13   5      108.75      116.95     10.97 o 
   7  13   5      128.71      108.60     12.71 o 
   8  13   5        7.17       -6.91      7.28 o 
 -10  14   5        1.83       -2.72      6.86 o 
  -9  14   5       14.60       -3.27      7.43 o 
  -8  14   5       30.64       19.89      6.65 o 
  -7  14   5        5.91       -1.81      4.47 o 
  -6  14   5        7.48       17.89      6.51 o 
  -5  14   5       86.49       86.52      9.98 o 
  -4  14   5      137.99      152.27     11.36 o 
  -3  14   5       14.98       20.41      6.36 o 
  -2  14   5       11.50       24.50      6.24 o 
  -1  14   5        0.69       -4.08      4.56 o 
   0  14   5        0.33        4.77      3.58 o 
   1  14   5       24.23       34.93      5.34 o 
   2  14   5        7.47        2.87      4.86 o 
   3  14   5        3.78        7.17      4.33 o 
   4  14   5        0.01        1.05      3.36 o 
   5  14   5       20.46       15.67      5.80 o 
   6  14   5       42.03       58.54      8.26 o 
   7  14   5        4.83       -4.38      7.08 o 
  -9  15   5        2.24       -6.70      7.33 o 
  -8  15   5       16.24        5.57      5.65 o 
  -7  15   5        5.38        8.86      5.78 o 
  -6  15   5       14.14       15.87      6.72 o 
  -5  15   5        1.83        3.37      4.56 o 
  -4  15   5       11.27       12.94      5.41 o 
  -3  15   5      119.55      153.55     12.70 o 
  -2  15   5       14.01       21.04      6.49 o 
  -1  15   5       17.20       29.69      6.88 o 
   0  15   5        4.35        7.75      4.77 o 
   1  15   5       37.06       57.50      8.09 o 
   2  15   5        6.35        9.57      5.13 o 
   3  15   5        6.66        8.72      8.03 o 
   4  15   5        7.13        8.14      4.88 o 
   5  15   5       45.21       43.91      8.07 o 
   6  15   5       74.68       83.67     11.40 o 
   7  15   5       17.30       13.32      7.99 o 
  -9  16   5        0.14       15.94      9.09 o 
  -8  16   5        3.94        6.51      7.27 o 
  -7  16   5        2.38        7.44      5.92 o 
  -6  16   5        2.09        4.12      5.57 o 
  -5  16   5       15.18       12.59      5.74 o 
  -4  16   5       10.09        3.48      4.84 o 
  -3  16   5        1.33        8.05      7.28 o 
  -2  16   5        1.01       -5.07      5.07 o 
  -1  16   5        9.44       10.30      5.66 o 
   0  16   5        0.33        1.99      4.74 o 
   1  16   5        0.32        7.16      4.98 o 
   2  16   5        2.76        5.13      5.49 o 
   3  16   5       17.81       22.90      6.87 o 
   4  16   5        0.44       -1.09      5.10 o 
   5  16   5       42.46       41.46      9.59 o 
   6  16   5        3.28        8.71      7.30 o 
  -8  17   5        5.14       10.53      8.06 o 
  -7  17   5        6.03        8.37      8.08 o 
  -6  17   5        0.09        0.25      4.66 o 
  -5  17   5        0.56       -0.88      4.28 o 
  -4  17   5       49.93       63.12     13.85 o 
  -3  17   5        0.87       -3.75      5.20 o 
  -2  17   5        0.02        6.74      6.48 o 
  -1  17   5       52.31       64.52      9.93 o 
   0  17   5        0.00       -0.71      4.67 o 
   1  17   5       12.54       16.30      9.45 o 
   2  17   5        3.72       -0.30      4.28 o 
   3  17   5       14.59        4.60      7.52 o 
   4  17   5        2.15        8.99      9.16 o 
   5  17   5        1.17       -3.41     13.49 o 
  -7  18   5        0.41        0.74      5.68 o 
  -6  18   5        4.84       13.61      7.90 o 
  -5  18   5        6.81        3.14      5.26 o 
  -4  18   5        2.61        1.00      4.74 o 
  -3  18   5        0.02       -0.29      5.08 o 
  -2  18   5        3.45        6.04      5.70 o 
  -1  18   5        3.75        8.62      5.68 o 
   0  18   5        7.26       -0.27      4.42 o 
   1  18   5        2.48        6.05      6.63 o 
   2  18   5        8.94       10.18      7.52 o 
   3  18   5        0.74        1.13      5.97 o 
   4  18   5        0.20        0.63      8.72 o 
  -6  19   5       22.37       22.61      8.84 o 
  -5  19   5        3.42        6.94      6.70 o 
  -4  19   5        0.04        8.17      6.50 o 
  -3  19   5        0.16       -4.41      5.97 o 
  -2  19   5        1.80       -1.79      5.08 o 
  -1  19   5        5.68       -5.77      7.54 o 
   0  19   5       21.45       16.88      8.57 o 
   1  19   5        8.21        7.84      7.15 o 
   2  19   5       12.80       13.48      8.77 o 
   3  19   5        0.32        2.46      7.57 o 
  -4  20   5        3.89        0.08      6.57 o 
  -3  20   5       19.92       22.70      9.66 o 
  -2  20   5        0.85        4.17      7.69 o 
  -1  20   5        0.32        6.87      7.62 o 
   0  20   5        3.50        9.92      9.36 o 
   1  20   5        2.83       -5.33      7.85 o 
   2  20   5        0.85       -7.59     11.14 o 
 -12   0   6        0.42       -2.82     11.49 o 
 -11   0   6       61.90       71.49     15.54 o 
 -10   0   6       18.41       20.75     17.28 o 
  -9   0   6      233.46      205.17     20.13 o 
  -8   0   6       69.03       83.12     15.72 o 
  -7   0   6      745.29      749.05     59.41 o 
  -6   0   6      165.99      151.77     15.42 o 
  -5   0   6        7.50       13.06      8.93 o 
  -4   0   6       14.98       14.96      6.11 o 
  -3   0   6       94.07       74.01     10.14 o 
  -2   0   6      153.04      129.82     12.17 o 
  -1   0   6      243.41      265.11     19.97 o 
   0   0   6      854.62      753.08     40.89 o 
   1   0   6      251.13      232.14     18.53 o 
   2   0   6        7.74        3.87      5.81 o 
   3   0   6      439.29      413.70     26.95 o 
   4   0   6       29.82       49.38      9.70 o 
   5   0   6        6.65        1.99      6.45 o 
   6   0   6        2.44       25.97     17.53 o 
   7   0   6        0.47       -0.88      6.50 o 
   8   0   6       66.99       52.80     16.76 o 
   9   0   6       44.34       35.67     19.20 o 
 -12   1   6        4.53       10.28     17.13 o 
 -11   1   6        6.73        4.91      5.38 o 
 -10   1   6        8.04        6.12      5.25 o 
  -9   1   6      147.78      161.68     12.29 o 
  -8   1   6      542.72      558.87     27.11 o 
  -7   1   6        5.88        2.68      4.16 o 
  -6   1   6        0.41        5.45      4.28 o 
  -5   1   6        1.29        1.19      3.49 o 
  -4   1   6       10.47        8.71      4.33 o 
  -3   1   6        0.68        0.54      3.62 o 
  -2   1   6       96.77       91.95      7.54 o 
  -1   1   6       73.30       65.55      6.84 o 
   0   1   6        1.24        7.15      3.98 o 
   1   1   6      152.70      152.02      9.96 o 
   2   1   6     1163.44     1138.10     42.86 o 
   3   1   6        4.54        6.12      5.87 o 
   4   1   6        1.28        2.77      3.95 o 
   5   1   6       32.97       31.32      5.49 o 
   6   1   6       12.61        8.09      5.70 o 
   7   1   6        3.38       16.93      6.24 o 
   8   1   6        6.80       16.09      8.86 o 
   9   1   6       10.39       -1.19      8.44 o 
 -12   2   6       14.09        9.02     11.53 o 
 -11   2   6        1.68        3.98      5.89 o 
 -10   2   6        0.03        7.46      4.83 o 
  -9   2   6      267.02      270.18     14.74 o 
  -8   2   6        0.45        5.41      4.24 o 
  -7   2   6       26.27       42.76      6.60 o 
  -6   2   6        0.04        5.30      3.86 o 
  -5   2   6       27.67       28.62      5.87 o 
  -4   2   6        0.35        9.68      4.95 o 
  -3   2   6       42.45       45.79      6.03 o 
  -2   2   6       55.72       63.26      7.33 o 
  -1   2   6       28.63       30.78      5.28 o 
   0   2   6        0.02        5.14      4.51 o 
   1   2   6      244.99      226.95     12.29 o 
   2   2   6       60.79       59.37      6.70 o 
   3   2   6      132.21      129.10     10.28 o 
   4   2   6        4.27        4.60      4.28 o 
   5   2   6        2.13        5.93      5.36 o 
   6   2   6       14.85       15.09      5.39 o 
   7   2   6        0.03       -0.36      5.52 o 
   8   2   6        1.03       -5.13      7.29 o 
   9   2   6        6.67       15.76      9.90 o 
 -12   3   6        0.16       -2.00     13.94 o 
 -11   3   6        5.96        1.06      5.97 o 
 -10   3   6        4.81       10.74      5.18 o 
  -9   3   6        0.46       -3.03      3.89 o 
  -8   3   6      264.74      235.88     12.62 o 
  -7   3   6       45.26       42.95      5.18 o 
  -6   3   6       13.37        9.35      3.27 o 
  -5   3   6        1.11        4.19      3.80 o 
  -4   3   6       41.28       48.39      6.44 o 
  -3   3   6      329.84      317.65     16.15 o 
  -2   3   6       85.80       78.30      7.02 o 
  -1   3   6       80.92       74.49      7.48 o 
   0   3   6        7.84       16.30      7.64 o 
   1   3   6      332.62      309.58     14.92 o 
   2   3   6       51.47       47.85      6.46 o 
   3   3   6       34.31       30.30      5.79 o 
   4   3   6        8.99        1.61      4.05 o 
   5   3   6       19.49       34.15      6.76 o 
   6   3   6       34.23       37.06      6.69 o 
   7   3   6      127.18      117.78     13.83 o 
   8   3   6        0.06        3.06      6.74 o 
   9   3   6        0.88        6.90      7.87 o 
 -12   4   6        5.56       24.11     13.06 o 
 -11   4   6       59.07       66.15     10.55 o 
 -10   4   6       38.18       43.93      7.03 o 
  -9   4   6        2.57       -0.63      4.23 o 
  -8   4   6       23.11       22.25      5.25 o 
  -7   4   6       65.12       54.51      6.03 o 
  -6   4   6        0.55        0.91      3.41 o 
  -5   4   6      107.97       84.25      6.57 o 
  -4   4   6       14.40       19.92      6.90 o 
  -3   4   6      121.22      123.53      8.69 o 
  -2   4   6      397.50      379.13     18.62 o 
  -1   4   6       36.66       42.99      5.46 o 
   0   4   6        1.38        8.73      6.71 o 
   1   4   6        2.51       11.19      7.81 o 
   2   4   6       75.82       69.49      7.24 o 
   3   4   6        1.28       -0.56      4.05 o 
   4   4   6       45.12       57.51      6.15 o 
   5   4   6       59.54       58.95      7.59 o 
   6   4   6        5.89       11.73      6.93 o 
   7   4   6        4.23       13.96      6.83 o 
   8   4   6       15.50        4.30     12.23 o 
   9   4   6        0.01        1.56      7.94 o 
 -12   5   6        2.09       25.50     20.17 o 
 -11   5   6       32.46       27.03      9.42 o 
 -10   5   6       12.12       23.26     10.00 o 
  -9   5   6       27.44       32.69      6.08 o 
  -8   5   6       15.95        9.00      4.17 o 
  -7   5   6        2.94        7.41      3.89 o 
  -6   5   6       19.59       32.47      5.03 o 
  -5   5   6       44.46       44.08      4.85 o 
  -4   5   6       15.07       16.77      4.60 o 
  -3   5   6       46.54       38.57      4.01 o 
  -2   5   6       14.61       20.87      5.08 o 
  -1   5   6        0.91        5.38      4.34 o 
   0   5   6       92.47       97.77      9.42 o 
   1   5   6      129.19      129.01      7.04 o 
   2   5   6        2.22        0.43      2.97 o 
   3   5   6       29.57       34.81      4.27 o 
   4   5   6        5.97       16.73      5.14 o 
   5   5   6        0.62        4.35      3.92 o 
   6   5   6        9.30        5.43      4.03 o 
   7   5   6       21.90       28.05     10.00 o 
   8   5   6        8.96       15.53      8.73 o 
   9   5   6        0.62       14.36      9.20 o 
 -12   6   6        2.46       -2.22     11.34 o 
 -11   6   6        0.01       -8.03      8.03 o 
 -10   6   6        0.59        5.98      5.07 o 
  -9   6   6       13.88        4.86      4.23 o 
  -8   6   6        1.96        2.33      3.87 o 
  -7   6   6        0.33        2.02      3.54 o 
  -6   6   6        6.48        8.22      4.26 o 
  -5   6   6       14.39       19.33      4.51 o 
  -4   6   6       63.94       47.38      4.88 o 
  -3   6   6        0.03       -2.89      2.89 o 
  -2   6   6       13.06       19.88      5.78 o 
  -1   6   6       89.36       76.69      5.87 o 
   0   6   6       41.71       37.63      4.96 o 
   1   6   6       57.83       39.47      5.90 o 
   2   6   6        0.17       -1.55      2.96 o 
   3   6   6       66.68       61.21      5.62 o 
   4   6   6       59.00       51.44      7.21 o 
   5   6   6        0.14       -1.17      3.76 o 
   6   6   6        2.43        2.73      4.46 o 
   7   6   6        0.78       -5.72      8.59 o 
   8   6   6       27.92       18.72     11.32 o 
   9   6   6        1.91       -5.09      9.81 o 
 -11   7   6       17.47       14.19     10.37 o 
 -10   7   6        0.71       -0.09      3.91 o 
  -9   7   6        6.19        5.32      4.21 o 
  -8   7   6       23.86       26.48      5.32 o 
  -7   7   6       14.34       14.02      5.12 o 
  -6   7   6       48.37       42.30      6.06 o 
  -5   7   6       14.36       14.08      3.90 o 
  -4   7   6        0.01        3.60      3.07 o 
  -3   7   6      122.66      135.54      8.27 o 
  -2   7   6       13.02       13.55      5.98 o 
  -1   7   6        0.50        6.75      4.00 o 
   0   7   6        8.80       15.31      4.87 o 
   1   7   6       28.09       29.94      4.22 o 
   2   7   6        2.39        7.99      3.83 o 
   3   7   6       41.53       41.03      5.13 o 
   4   7   6       18.53       13.25      4.07 o 
   5   7   6        0.00        4.08      3.84 o 
   6   7   6       41.76       48.16      7.13 o 
   7   7   6        7.62        0.10      5.69 o 
   8   7   6        6.20        5.78     16.13 o 
 -11   8   6        2.37       -5.53     10.43 o 
 -10   8   6        7.55       14.55      9.72 o 
  -9   8   6        1.49       -0.75      4.14 o 
  -8   8   6        2.65        4.33      3.98 o 
  -7   8   6        1.05        1.42      4.57 o 
  -6   8   6       24.32       21.55      5.23 o 
  -5   8   6       51.70       47.38      5.76 o 
  -4   8   6        0.43        1.11      3.03 o 
  -3   8   6       67.91       66.78      5.83 o 
  -2   8   6       31.85       46.89      5.78 o 
  -1   8   6        1.74        3.40      4.08 o 
   0   8   6        6.82        5.17      3.41 o 
   1   8   6        4.08        8.78      4.25 o 
   2   8   6        0.07       -1.41      3.21 o 
   3   8   6        0.80        5.56      3.54 o 
   4   8   6       20.87       20.28      5.71 o 
   5   8   6       13.75        8.59      4.65 o 
   6   8   6        2.64        7.46      5.60 o 
   7   8   6       15.07        7.66      7.82 o 
   8   8   6        1.86        6.08     11.79 o 
 -11   9   6        7.66        1.56      8.51 o 
 -10   9   6        0.03        4.95      6.58 o 
  -9   9   6        3.86        7.62      5.92 o 
  -8   9   6        4.06        4.84      4.16 o 
  -7   9   6        0.80        2.68      4.08 o 
  -6   9   6       17.48       15.97      6.00 o 
  -5   9   6      113.29      115.18      8.65 o 
  -4   9   6      132.63      126.72      9.85 o 
  -3   9   6        4.62       -1.70      3.40 o 
  -2   9   6        2.15       -2.75      3.81 o 
  -1   9   6       12.01       12.62      4.06 o 
   0   9   6       17.23       24.20      4.36 o 
   1   9   6       39.76       38.98      5.44 o 
   2   9   6       45.77       58.46      5.91 o 
   3   9   6        0.08        3.80      3.92 o 
   4   9   6        2.53        4.01      3.96 o 
   5   9   6        0.68        4.03      3.87 o 
   6   9   6       47.50       50.68      8.84 o 
   7   9   6        0.01       -4.21      6.23 o 
   8   9   6        5.38        7.61      8.36 o 
 -10  10   6        3.20       12.41     13.57 o 
  -9  10   6       18.42       27.53     10.87 o 
  -8  10   6        9.58        8.47      5.94 o 
  -7  10   6        5.68        4.09      4.60 o 
  -6  10   6        9.37        6.66      4.48 o 
  -5  10   6        1.41        1.00      3.25 o 
  -4  10   6        0.09       -2.99      3.56 o 
  -3  10   6       12.38       19.46      4.63 o 
  -2  10   6       10.36        5.49      3.68 o 
  -1  10   6        1.03        1.61      3.40 o 
   0  10   6       10.10       14.19      8.87 o 
   1  10   6        7.44        8.35      6.48 o 
   2  10   6       31.68       35.94      5.29 o 
   3  10   6       49.53       58.60      7.19 o 
   4  10   6       48.96       52.20      6.90 o 
   5  10   6        5.43        7.03      4.84 o 
   6  10   6        1.62        0.48      4.44 o 
   7  10   6       32.23       35.04      9.08 o 
 -10  11   6        0.80       15.29      9.68 o 
  -9  11   6        3.80       -0.21      7.05 o 
  -8  11   6       34.19       38.13      9.84 o 
  -7  11   6       37.79       51.26     10.26 o 
  -6  11   6       55.19       58.19      8.12 o 
  -5  11   6       25.13       27.04      5.86 o 
  -4  11   6        8.38        4.30      3.83 o 
  -3  11   6        0.67        6.33      3.76 o 
  -2  11   6       30.01       37.57      5.66 o 
  -1  11   6       93.16      103.71      8.46 o 
   0  11   6        5.65       19.85      6.53 o 
   1  11   6       56.76       67.45      6.85 o 
   2  11   6       18.17       19.55      4.28 o 
   3  11   6        1.21        1.47      3.73 o 
   4  11   6        7.82        8.92      5.33 o 
   5  11   6        7.74        4.35      4.76 o 
   6  11   6       42.31       48.90     10.46 o 
   7  11   6        0.35        8.87      7.56 o 
 -10  12   6        5.84       -5.82      9.80 o 
  -9  12   6        0.00        9.47      8.21 o 
  -8  12   6       18.18       22.30      6.86 o 
  -7  12   6       11.80       32.92     12.11 o 
  -6  12   6       11.66        8.37      5.01 o 
  -5  12   6        5.47        8.40      6.27 o 
  -4  12   6       93.78       97.62      9.72 o 
  -3  12   6       15.17       18.69      4.82 o 
  -2  12   6        3.48        2.01      4.14 o 
  -1  12   6        0.03        1.94      4.98 o 
   0  12   6        1.36        3.37      3.97 o 
   1  12   6        4.75        8.75      4.55 o 
   2  12   6        1.02        4.75      4.06 o 
   3  12   6        4.18       -0.53      3.44 o 
   4  12   6        2.47        0.90      3.76 o 
   5  12   6       13.32       22.10      7.47 o 
   6  12   6        7.22        9.15      6.00 o 
   7  12   6       33.20       29.78     10.78 o 
  -9  13   6        0.01       -6.00      7.28 o 
  -8  13   6       13.61       27.93      8.22 o 
  -7  13   6       24.05       20.50      7.50 o 
  -6  13   6        2.38        7.44      5.61 o 
  -5  13   6        8.70        9.25      5.83 o 
  -4  13   6        3.04        9.35      8.73 o 
  -3  13   6       86.57      106.34     14.31 o 
  -2  13   6        4.94        6.10      5.19 o 
  -1  13   6        0.44        4.64      3.91 o 
   0  13   6       12.19       12.85      4.79 o 
   1  13   6        0.03        1.15      3.62 o 
   2  13   6        2.27        9.84      5.21 o 
   3  13   6        4.47        4.36      4.99 o 
   4  13   6        8.23       14.72      9.91 o 
   5  13   6       16.91       16.46      6.42 o 
   6  13   6        2.99       -2.51      5.85 o 
  -8  14   6        0.74       -0.39      5.10 o 
  -7  14   6       10.11       14.82      6.90 o 
  -6  14   6        1.15        5.32      5.71 o 
  -5  14   6        0.76        5.28      6.23 o 
  -4  14   6       62.18       80.11     11.51 o 
  -3  14   6        7.10       -3.19      5.34 o 
  -2  14   6      119.53      129.70     11.42 o 
  -1  14   6        6.50       -0.83      4.41 o 
   0  14   6        3.26        3.55      4.73 o 
   1  14   6        0.01        0.66      3.80 o 
   2  14   6        1.48        4.84      5.02 o 
   3  14   6        0.04        4.82      4.25 o 
   4  14   6        0.02        7.23      6.38 o 
   5  14   6       12.79       22.40      7.70 o 
  -8  15   6        1.69        0.88      7.24 o 
  -7  15   6        1.32        5.53      6.19 o 
  -6  15   6       19.21       27.01     10.35 o 
  -5  15   6        7.45        5.52      5.98 o 
  -4  15   6        0.01       -2.93      5.52 o 
  -3  15   6       95.11       94.52     11.31 o 
  -2  15   6        2.04        6.67      7.81 o 
  -1  15   6       76.83       83.79     12.62 o 
   0  15   6        0.12       -5.76      5.76 o 
   1  15   6        1.74        4.89      6.79 o 
   2  15   6        2.92        0.53      4.99 o 
   3  15   6       13.79       17.05      7.20 o 
   4  15   6        8.63       21.08      8.41 o 
   5  15   6       41.32       20.84     11.33 o 
  -7  16   6        0.21        9.95      6.71 o 
  -6  16   6        2.70       -2.57      6.01 o 
  -5  16   6        0.94        5.68      5.85 o 
  -4  16   6       31.22       40.74     11.16 o 
  -3  16   6       23.29       14.38      6.93 o 
  -2  16   6       46.11       46.28      8.65 o 
  -1  16   6        0.42       -0.76      4.32 o 
   0  16   6        3.99       -0.37      4.60 o 
   1  16   6        9.05       10.18      6.56 o 
   2  16   6        6.92       18.45      8.08 o 
   3  16   6        0.12        6.62      9.79 o 
   4  16   6        0.04        3.56     13.31 o 
  -6  17   6        1.01       14.26     15.38 o 
  -5  17   6       18.86       31.76      9.48 o 
  -4  17   6        0.77       -5.08      6.10 o 
  -3  17   6        2.03       -1.40      5.47 o 
  -2  17   6        7.90        4.59      6.04 o 
  -1  17   6        1.57        7.81      9.88 o 
   0  17   6        0.28       -2.61      5.16 o 
   1  17   6        3.83       13.41      8.51 o 
   2  17   6       13.09        3.86      7.33 o 
   3  17   6        7.17       -3.78     11.75 o 
  -4  18   6        9.53        2.48      6.75 o 
  -3  18   6        0.87       -1.65      5.42 o 
  -2  18   6        1.01       20.21     13.45 o 
  -1  18   6        7.01        6.11      6.09 o 
   0  18   6        0.10       -0.89      7.62 o 
   1  18   6       33.49       29.28     20.74 o 
 -11   1   7        2.61        1.23      7.94 o 
 -10   1   7        5.57        1.67      4.58 o 
  -9   1   7        4.07        4.96      5.29 o 
  -8   1   7        0.36       -0.25      4.63 o 
  -7   1   7        4.09       -2.21      4.39 o 
  -6   1   7        3.89        4.47      4.59 o 
  -5   1   7        2.64        2.33      4.20 o 
  -4   1   7        0.95        4.38      5.29 o 
  -3   1   7        4.20       19.35      5.34 o 
  -2   1   7       54.58       53.17      6.91 o 
  -1   1   7       10.50       11.90      7.57 o 
   0   1   7       10.02       16.86      4.93 o 
   1   1   7        8.88        3.63      4.37 o 
   2   1   7        5.20        5.63      5.78 o 
   3   1   7        0.02       -3.11      5.11 o 
   4   1   7       12.82        7.26      5.01 o 
   5   1   7        0.02        7.12      5.50 o 
   6   1   7       10.25        6.69      5.92 o 
   7   1   7        0.23        2.04      8.29 o 
 -11   2   7       17.94       20.38      9.65 o 
 -10   2   7        0.01        2.68      5.60 o 
  -9   2   7        2.36       -3.06      5.26 o 
  -8   2   7        0.03        3.49      5.30 o 
  -7   2   7      134.51      139.60     12.95 o 
  -6   2   7        0.94       -2.53      4.62 o 
  -5   2   7       12.89       13.01      5.39 o 
  -4   2   7        1.59        2.81      4.54 o 
  -3   2   7        8.64       22.08     10.81 o 
  -2   2   7       11.40       12.95      4.51 o 
  -1   2   7       10.35       10.16      4.92 o 
   0   2   7       23.77       27.11      6.01 o 
   1   2   7       14.99       18.67      5.51 o 
   2   2   7       39.07       47.39      7.54 o 
   3   2   7       22.63       15.00      5.89 o 
   4   2   7       26.24       24.87      7.06 o 
   5   2   7        1.70        5.36      5.76 o 
   6   2   7        1.28        5.57      6.18 o 
   7   2   7        8.70        0.96      7.62 o 
 -11   3   7        5.90       15.72     15.12 o 
 -10   3   7        0.05        3.49      6.67 o 
  -9   3   7        2.12        2.77      5.42 o 
  -8   3   7       12.52        5.67      5.41 o 
  -7   3   7       13.68       21.94      6.02 o 
  -6   3   7       24.56       43.06      6.96 o 
  -5   3   7        0.01       12.57      9.32 o 
  -4   3   7        7.08       15.00      5.29 o 
  -3   3   7       82.57       81.78      8.28 o 
  -2   3   7        0.61        4.44      4.18 o 
  -1   3   7        7.62       21.56      5.94 o 
   0   3   7        0.51       12.37      4.86 o 
   1   3   7       41.29       45.68      7.27 o 
   2   3   7        1.62        2.12      4.42 o 
   3   3   7        2.72        3.74      4.84 o 
   4   3   7       15.18       17.31      7.94 o 
   5   3   7        1.92       -0.36      4.09 o 
   6   3   7       15.64       18.37     11.62 o 
   7   3   7       25.48       11.88     10.09 o 
 -10   4   7        3.65        1.66      5.72 o 
  -9   4   7        3.30       -3.30      5.38 o 
  -8   4   7        2.38        1.38      5.15 o 
  -7   4   7        2.98        6.99      5.35 o 
  -6   4   7       18.55       15.00      5.95 o 
  -5   4   7        7.24        5.08      5.34 o 
  -4   4   7       31.34       48.42      8.74 o 
  -3   4   7        1.06       -4.06      6.02 o 
  -2   4   7       40.56       41.57      6.97 o 
  -1   4   7       50.80       60.99      9.78 o 
   0   4   7       12.01        3.14      4.33 o 
   1   4   7       15.89       20.52      5.50 o 
   2   4   7       11.23        4.30      5.25 o 
   3   4   7        6.91        7.21      5.38 o 
   4   4   7        0.69        3.81      4.85 o 
   5   4   7        1.58        2.53      5.39 o 
   6   4   7       10.81        4.32      6.83 o 
   7   4   7        3.31        9.27     13.27 o 
 -10   5   7        0.79        3.15      5.87 o 
  -9   5   7        7.36        5.50      6.14 o 
  -8   5   7        9.00        3.02      4.75 o 
  -7   5   7        8.97        4.23      5.26 o 
  -6   5   7       47.28       51.52      8.04 o 
  -5   5   7        7.24        6.43      6.99 o 
  -4   5   7       10.61       12.66      9.41 o 
  -3   5   7       70.42       40.60      8.15 o 
  -2   5   7        0.07        1.56      4.11 o 
  -1   5   7        0.39        2.11      4.18 o 
   0   5   7        1.98        2.10      4.17 o 
   1   5   7       28.57       25.16      6.93 o 
   2   5   7       15.28       13.57      5.48 o 
   3   5   7       14.35       26.82      6.92 o 
   4   5   7       11.61       30.27      8.64 o 
   5   5   7        0.34        4.35      5.07 o 
   6   5   7       14.01       12.72      9.60 o 
   7   5   7       22.09       16.78      7.90 o 
 -10   6   7       10.78       27.88     35.29 o 
  -9   6   7       51.19       54.92     11.25 o 
  -8   6   7        1.52        1.57      5.69 o 
  -7   6   7        2.88        8.92      5.90 o 
  -6   6   7        3.91       20.37      8.74 o 
  -5   6   7        0.29        0.50      4.41 o 
  -4   6   7       69.66       72.84      8.42 o 
  -3   6   7       10.86       20.95      6.11 o 
  -2   6   7       62.96       54.91     11.90 o 
  -1   6   7        7.61        7.48      5.15 o 
   0   6   7        0.31       10.00      5.03 o 
   1   6   7       24.00       17.31      5.46 o 
   2   6   7       27.35       27.32      7.02 o 
   3   6   7        3.32        2.70      4.44 o 
   4   6   7        2.27        0.52      4.42 o 
   5   6   7        3.85        6.66      7.94 o 
   6   6   7       23.24       47.23     14.73 o 
 -10   7   7        0.05       17.63     11.63 o 
  -9   7   7        0.19       -7.28      7.28 o 
  -8   7   7       66.77       66.62      9.45 o 
  -7   7   7        0.12        0.13      4.80 o 
  -6   7   7        0.28       -0.12      4.65 o 
  -5   7   7        0.18       10.87      5.56 o 
  -4   7   7        0.11        5.22      5.07 o 
  -3   7   7        9.62       11.85      5.67 o 
  -2   7   7        2.72       -1.88      3.95 o 
  -1   7   7        2.44        3.05      4.74 o 
   0   7   7        1.02        2.35      4.69 o 
   1   7   7       10.91       13.78      6.21 o 
   2   7   7       12.73       16.38      6.34 o 
   3   7   7        7.83        7.45      5.72 o 
   4   7   7        3.13       13.48      6.21 o 
   5   7   7        3.97        5.26      6.22 o 
   6   7   7       20.33       16.34      7.92 o 
  -9   8   7       26.89       15.96      9.45 o 
  -8   8   7        3.47       22.94     11.51 o 
  -7   8   7       16.00       21.12      8.80 o 
  -6   8   7        2.69        2.37      4.97 o 
  -5   8   7        5.14       -1.07      4.45 o 
  -4   8   7       36.18       38.18      7.44 o 
  -3   8   7        6.88        4.78      4.66 o 
  -2   8   7        1.64       -0.61      4.19 o 
  -1   8   7       15.99        8.69      5.23 o 
   0   8   7        3.34        4.52      4.86 o 
   1   8   7       23.25        9.51      5.80 o 
   2   8   7        9.89       10.72      6.57 o 
   3   8   7       37.94       33.44      7.11 o 
   4   8   7        0.09       -4.83      4.83 o 
   5   8   7        5.64       15.63      7.82 o 
   6   8   7        3.16       -6.58      7.23 o 
  -9   9   7        6.45       10.37      8.80 o 
  -8   9   7      107.58      101.95     14.71 o 
  -7   9   7        5.57        1.46      5.72 o 
  -6   9   7        6.27       13.00      6.62 o 
  -5   9   7        2.16       -2.01      4.92 o 
  -4   9   7        0.77        2.58      5.16 o 
  -3   9   7        2.83        2.42      4.72 o 
  -2   9   7       12.05       20.11      6.54 o 
  -1   9   7        0.07        1.13      4.52 o 
   0   9   7       32.83       35.16      7.82 o 
   1   9   7        8.27       -1.79      5.21 o 
   2   9   7       90.18       86.66     13.49 o 
   3   9   7        0.40        3.21      5.95 o 
   4   9   7        0.76       -3.97      5.61 o 
   5   9   7        1.62        1.87      5.94 o 
   6   9   7        2.97        6.30     15.20 o 
  -9  10   7        8.96       -4.12      9.90 o 
  -8  10   7        0.56       -5.49      8.41 o 
  -7  10   7       17.07       19.13      7.99 o 
  -6  10   7        0.17        4.21      7.18 o 
  -5  10   7        4.98       13.21     10.27 o 
  -4  10   7        9.16        7.72      5.39 o 
  -3  10   7        2.74        7.92      5.42 o 
  -2  10   7        9.73       -0.21      4.34 o 
  -1  10   7        0.51       10.08      5.27 o 
   0  10   7        1.31       -1.56      4.56 o 
   1  10   7       15.37       24.16      6.38 o 
   2  10   7        0.44        1.52      4.92 o 
   3  10   7       19.35       36.82      8.32 o 
   4  10   7        5.66       10.62      6.92 o 
   5  10   7        2.71        6.72      7.07 o 
  -8  11   7       21.73       13.97      8.69 o 
  -7  11   7       17.11        9.16      9.93 o 
  -6  11   7        5.52       -0.74      6.63 o 
  -5  11   7        0.66       -2.05      6.51 o 
  -4  11   7        0.14       -3.57      6.86 o 
  -3  11   7      120.59      127.05     12.82 o 
  -2  11   7        8.99        4.90      6.75 o 
  -1  11   7        0.14       -0.41      4.59 o 
   0  11   7        1.33       -0.50      4.86 o 
   1  11   7        2.46        6.47      6.45 o 
   2  11   7       33.79       36.92      9.03 o 
   3  11   7        2.44       17.74      9.48 o 
   4  11   7        1.33        9.97      7.08 o 
   5  11   7        1.54       -5.15      7.82 o 
  -7  12   7        1.32        8.64      7.19 o 
  -6  12   7        0.03        9.61     17.66 o 
  -5  12   7        8.02       17.15     11.06 o 
  -4  12   7       36.30       29.15      8.49 o 
  -3  12   7        3.15       15.65      8.56 o 
  -2  12   7       81.77       93.26     13.60 o 
  -1  12   7        8.55        2.66      5.03 o 
   0  12   7        0.30        5.31      5.55 o 
   1  12   7        5.08       19.23      9.51 o 
   2  12   7        0.00        7.46      5.86 o 
   3  12   7        9.72       -0.51      5.09 o 
   4  12   7        2.44        5.23      7.40 o 
  -7  13   7       17.43       19.92     12.56 o 
  -6  13   7        2.54       18.55      9.49 o 
  -5  13   7        3.39       12.54      8.56 o 
  -4  13   7       45.79       79.77     14.61 o 
  -3  13   7      173.22      162.22     19.43 o 
  -2  13   7       13.35       21.62     11.75 o 
  -1  13   7        3.56        3.48      6.98 o 
   0  13   7        0.39        7.36      7.29 o 
   1  13   7        4.39       10.10     10.40 o 
   2  13   7        0.06       10.14     11.40 o 
   3  13   7        1.33        6.71     10.44 o 
  -6  14   7        3.47        0.22      7.42 o 
  -5  14   7        1.22        4.34      7.73 o 
  -4  14   7       58.39       65.35     13.71 o 
  -3  14   7        4.57        5.51     10.34 o 
  -2  14   7       47.49       45.96     12.24 o 
  -1  14   7        1.49       17.03     10.32 o 
   0  14   7        5.95       10.78      8.66 o 
   1  14   7        6.45       -1.48      8.63 o 
   2  14   7        0.54        3.25      6.98 o 
  -4  15   7        7.42        5.40      7.43 o 
  -3  15   7       46.20       46.10     17.56 o 
  -2  15   7       10.44       13.66      8.73 o 
  -1  15   7        0.46        3.23      7.45 o 
   0  15   7        2.19        6.04      7.26 o 
   1  15   7        8.76       20.44     11.05 o 
  -8   0   8        1.82        2.63      8.58 o 
  -7   0   8      172.27      199.05     24.81 o 
  -6   0   8       15.43        0.00      6.75 o 
  -5   0   8       14.62        3.14      7.53 o 
  -4   0   8        0.92       -9.48      9.48 o 
  -3   0   8        1.94        8.62      8.02 o 
  -2   0   8        5.60       -1.15      7.30 o 
  -1   0   8        6.15        8.18      7.70 o 
   0   0   8       10.94       16.12      8.87 o 
   1   0   8      101.43       71.41     14.75 o 
   2   0   8        0.68        4.45     10.31 o 
   3   0   8      176.80      135.32     28.49 o 
   4   0   8       26.41       22.99     10.38 o 
  -8   1   8      208.45      185.19     17.92 o 
  -7   1   8       40.37       44.66      8.87 o 
  -6   1   8       21.82       21.44     10.03 o 
  -5   1   8        0.62        2.31      5.07 o 
  -4   1   8        1.57       -3.05      4.56 o 
  -3   1   8        6.16       -0.06      4.51 o 
  -2   1   8        0.03        8.43     11.58 o 
  -1   1   8        1.35       -5.83      5.83 o 
   0   1   8        4.53        0.18      4.20 o 
   1   1   8       50.55       57.89      8.63 o 
   2   1   8      187.50      190.43     18.83 o 
   3   1   8       25.69       19.82     11.52 o 
   4   1   8       10.87        9.66      7.67 o 
  -8   2   8        1.17        2.82      5.46 o 
  -7   2   8       59.00       67.98     12.39 o 
  -6   2   8        6.46        5.93      5.52 o 
  -5   2   8        0.99       -2.45      4.97 o 
  -4   2   8        1.68        3.15      4.63 o 
  -3   2   8        2.97        6.29      5.06 o 
  -2   2   8       18.39        3.76      4.93 o 
  -1   2   8        5.80        8.07      6.40 o 
   0   2   8        0.46       -4.20      5.58 o 
   1   2   8       46.26       48.39     10.83 o 
   2   2   8       12.19       22.64      8.40 o 
   3   2   8       72.43       76.73     10.89 o 
   4   2   8       11.33        7.07      7.55 o 
  -8   3   8       57.71       46.70     10.36 o 
  -7   3   8        5.50        7.16      7.86 o 
  -6   3   8        1.54       -2.59      5.79 o 
  -5   3   8        1.87        7.11      5.37 o 
  -4   3   8        0.01       -1.78      5.38 o 
  -3   3   8       39.18       44.47      9.03 o 
  -2   3   8       18.28       26.67     14.44 o 
  -1   3   8       12.64       16.25     11.36 o 
   0   3   8        0.99       -4.56      4.86 o 
   1   3   8        6.88        3.12      6.71 o 
   2   3   8       83.71       70.03      9.21 o 
   3   3   8        0.41        2.84      5.06 o 
   4   3   8        0.02        1.85      5.58 o 
  -8   4   8        0.03        8.22      6.61 o 
  -7   4   8        4.22        0.02      4.88 o 
  -6   4   8        5.18        5.60      6.65 o 
  -5   4   8       28.00       35.41      8.90 o 
  -4   4   8       10.05        6.50      5.65 o 
  -3   4   8        1.92        3.29      4.87 o 
  -2   4   8       21.32       15.07      6.14 o 
  -1   4   8        0.00        0.04      4.58 o 
   0   4   8        7.53        9.32      5.31 o 
   1   4   8        1.45        3.48      5.75 o 
   2   4   8       26.52       17.31      6.71 o 
   3   4   8        4.08       12.82      6.85 o 
   4   4   8        0.93       13.20      6.80 o 
  -8   5   8        1.55        6.73      6.91 o 
  -7   5   8        7.45        7.01      7.45 o 
  -6   5   8       15.22       15.30      6.39 o 
  -5   5   8        0.00       -2.20      5.57 o 
  -4   5   8        6.44        3.21      5.24 o 
  -3   5   8        8.29        5.71      5.62 o 
  -2   5   8       36.18       36.59      7.97 o 
  -1   5   8       19.54        7.48      5.08 o 
   0   5   8        8.82        7.31      6.17 o 
   1   5   8        3.78        7.46      5.61 o 
   2   5   8        6.12        4.19      5.35 o 
   3   5   8       21.13       16.97      7.29 o 
   4   5   8        5.17        7.75      6.58 o 
  -8   6   8        4.47        9.38      7.52 o 
  -7   6   8        3.62        0.49      5.29 o 
  -6   6   8        2.43        3.49      6.94 o 
  -5   6   8        1.98        4.67     10.90 o 
  -4   6   8        0.20        6.74      5.99 o 
  -3   6   8        1.73       -2.62      5.13 o 
  -2   6   8       11.38        3.45      5.74 o 
  -1   6   8        0.68        9.63      5.83 o 
   0   6   8        0.93        1.62      4.95 o 
   1   6   8        0.39        0.74      4.80 o 
   2   6   8        3.85        6.71      6.32 o 
   3   6   8        0.53       -0.95      5.69 o 
   4   6   8        6.25        9.58      7.21 o 
  -7   7   8        3.77       23.80      9.86 o 
  -6   7   8        0.54       -5.92      6.33 o 
  -5   7   8       12.87       22.57      7.36 o 
  -4   7   8       12.29       17.69      6.68 o 
  -3   7   8       35.53       23.96      7.33 o 
  -2   7   8       14.24       14.36      8.51 o 
  -1   7   8       17.27       16.92      6.85 o 
   0   7   8        0.17        8.38      6.23 o 
   1   7   8        0.88        8.31      9.14 o 
   2   7   8       15.94       17.66      8.95 o 
   3   7   8        3.53       14.33     12.00 o 
  -7   8   8        6.26        4.05      8.15 o 
  -6   8   8        6.12        2.37     10.28 o 
  -5   8   8        0.36        7.44      6.21 o 
  -4   8   8        2.81       20.97     10.32 o 
  -3   8   8        1.73        1.35      5.24 o 
  -2   8   8        6.80       14.24      9.37 o 
  -1   8   8        0.60        9.80      6.65 o 
   0   8   8        0.92        0.88      6.04 o 
   1   8   8        0.15        2.02      5.36 o 
   2   8   8        0.34        1.86      5.61 o 
   3   8   8        1.81       -0.76      6.10 o 
  -6   9   8        3.77        9.12      8.50 o 
  -5   9   8        6.12        5.93      9.25 o 
  -4   9   8        6.60       11.67      7.45 o 
  -3   9   8        7.52       15.38     10.20 o 
  -2   9   8        7.91        2.81      8.37 o 
  -1   9   8        4.59       10.56      8.20 o 
   0   9   8        1.44       -3.69      5.90 o 
   1   9   8        1.26       -6.87      6.87 o 
   2   9   8        9.50        0.81      6.61 o 
  -5  10   8       12.77       10.60      8.42 o 
  -4  10   8       29.07       33.12     10.54 o 
  -3  10   8       33.21       40.89     10.10 o 
  -2  10   8        0.03        0.36      7.46 o 
  -1  10   8       16.86       26.59      8.31 o 
   0  10   8       17.44       28.12      8.63 o 
   1  10   8       12.45       11.25      8.31 o 
  -4  11   8        5.59        9.34      8.30 o 
  -3  11   8        7.08       16.25      9.59 o 
  -2  11   8        0.64       -0.31      7.31 o 
  -1  11   8        0.10       -3.48      7.05 o 
   0  11   8        4.46       24.22     17.19 o 
  -4   1   9        2.35        1.87      5.97 o 
  -3   1   9        0.19        3.20      6.37 o 
  -2   1   9        0.12        5.14      7.67 o 
  -1   1   9        0.97       -2.87      5.93 o 
  -3   2   9        1.28       -3.46      5.48 o 
  -2   2   9        4.75       -1.41      4.93 o 
  -3   3   9       16.17       30.47     14.79 o 
  -2   3   9        1.12       -1.15      7.12 o 
                                                 
